# Supplementary material for: Metabolism-dependent secondary effect of anti-MAPK cancer therapy on DNA repair
Source: NAR Cancer. 2024 Apr 30;6(2):zcae019. doi: 10.1093/narcan/zcae019 (PMC11059277; doi:10.1093/narcan/zcae019)
Supplement: zcae019_Supplemental_Files [file zcae019_supplemental_files.zip]

Archive with 4 entries (4 files):
- supplementary table legends.docx
- Sup_Figures_revised_v2.pptx
- Table_S1.xlsx
- Table_S2-revised.xlsx
