# Supplementary material for: Metabolism-dependent secondary effect of anti-MAPK cancer therapy on DNA repair
Source: NAR Cancer. 2024 Apr 30;6(2):zcae019. doi: 10.1093/narcan/zcae019 (PMC11059277; doi:10.1093/narcan/zcae019)
Supplement: zcae019_Supplemental_Files [file zcae019_supplemental_files.zip › Table_S1.xlsx]

## Sheet: Fig1_DESeq_MAPKi_VS_DMSO_24h
gene	baseMean	log2FoldChange	lfcSE	stat	pvalue	padj
A1BG	373.457683086699	0.227165486490525	0.106111999680512	0	1	1
A2M	43002.6825673131	2.05450875861213	0.0935322594694656	15.7112505027409	1.26656006427172e-55	3.08338760939755e-54
A4GALT	249.439267830203	-6.97139207152846	0.433043786323011	-14.747682043323	3.18414345359982e-49	6.94934238456037e-48
AAAS	22.9732727851111	-0.704794643298195	0.595551642054931	-0.201149043741778	0.840582034249891	1
AACS	1688.54206187969	0.0413618855716641	0.0627324520021043	0	1	1
AAGAB	1549.98281337803	-0.148368110835582	0.0609919958321962	0	1	1
AAK1	6034.54228465792	0.633557541327827	0.0532687835578213	0.911557165091247	0.362001880048817	0.938807524682893
AAMDC	110.71378756767	1.13954382807419	0.201487872305203	2.75224420075366	0.00591883663355022	0.0226349260322096
AAMP	3227.68344411276	-0.74893437391022	0.0529596008693311	-3.09546090263596	0.00196507277871904	0.0079308856022153
AANAT	2.41804637162125	-0.641156501484034	1.47928973714675	-0.0379618002301218	0.96971813906033	1
AAR2	1233.83108058644	0.425614414831214	0.0744515580098044	0	1	1
AARD	21.9187053115799	-1.59964865485172	0.451139939472684	-2.24907742825363	0.024507570339293	0.0842912820753702
AARS1	7521.80113681462	-0.981559880490083	0.0582680782249348	-6.80578272994049	1.00501293057044e-11	7.29592543771106e-11
AARS2	2585.10593212111	-0.619128355014751	0.0761125875113988	-0.448393046808973	0.65386955902816	1
AASDH	748.61136860321	-0.22924295231687	0.0828905390383479	0	1	1
AASDHPPT	1905.20231616899	-0.833288739651605	0.0592330742330469	-4.19172468872266	2.76841823599107e-05	0.000134314833070774
AASS	1921.72304877863	0.151540343222265	0.0782795936910561	0	1	1
AATK	1060.75424183867	3.24504023399361	0.0878337550882282	30.2849426319257	1.80976904613513e-201	3.18008904440104e-199
ABAT	656.395273185025	1.63972937492025	0.104406988822582	10.1020955284185	5.40741554730825e-24	6.25434915539298e-23
ABCA1	12.8103445662936	-1.97976203217676	0.619226410202897	-2.25242659097784	0.0242953269022691	0.0836429485169039
ABCA10	11.7194031094175	1.5356251255437	0.581356065534822	1.63518570098545	0.102010124748027	0.307285883471748
ABCA12	17.2877214413722	3.77003008385614	0.732629072225558	4.34739789151521	1.37762169763149e-05	6.88358840238322e-05
ABCA13	55.0196471499039	-2.18754204637237	0.345095788216866	-4.64376008369391	3.42124828978388e-06	1.79249346558784e-05
ABCA2	6304.3076577063	0.747399654340933	0.0864661918188977	1.87818673315782	0.0603556244207603	0.191356508977779
ABCA3	397.4113120335	0.609049598439154	0.123635699189639	0.194519856293817	0.845768849583405	1
ABCA4	9.08692657444349	2.52965670017146	0.75343469484321	2.58105541658941	0.00984987689621809	0.0363986014396239
ABCA5	1480.05923428136	0.63569837399317	0.0941952843143323	0.538226243088643	0.590420864433399	1
ABCA6	6.31849286694806	1.13295903937667	0.809529305879371	0.67688598225785	0.498478298676881	1
ABCA7	441.393713453791	1.79163202836293	0.117282897483995	10.2882180969957	7.96364355387674e-25	9.46658270159883e-24
ABCA8	856.425100152139	0.519508611637771	0.0949699564323014	0	1	1
ABCA9	24.2804511955816	0.607563109161534	0.459299163148062	0.0491250822380886	0.960819614799722	1
ABCB1	1203.36580993923	0.159833752203113	0.0936206564229494	0	1	1
ABCB10	1783.49566558158	-0.335727593854099	0.0960379303130189	0	1	1
ABCB4	23.6669046677141	0.532255380324683	0.466455430392626	0	1	1
ABCB5	378.918814913961	6.42610285989362	0.304410283384139	19.1882573576618	4.63937551240611e-82	1.82198512243662e-80
ABCB6	1225.53664436594	-0.680760150353861	0.111267639790543	-0.860628935188391	0.389442444241297	0.9997561604741
ABCB7	1392.42573391678	0.486956350939225	0.0906898917007626	0	1	1
ABCB8	1695.00327614155	0.74281492073749	0.0793745852169837	1.98822986357757	0.04678627358509	0.15235273598414
ABCB9	1863.84381642083	1.95629757493308	0.0886945775939358	15.4608952670274	6.37069107394211e-54	1.52385151587174e-52
ABCC1	644.396161318453	0.254120067114756	0.266557698057145	0	1	1
ABCC10	1094.97454237091	1.15797449186014	0.0957464957494156	5.98428681253995	2.1734004590614e-09	1.38102117254963e-08
ABCC11	247.436848901534	0.661608488724963	0.148354028785889	0.51638967510298	0.605582275540569	1
ABCC2	3438.48113390136	2.0266282330839	0.0815145327879302	17.6855363550261	5.42028247142845e-70	1.74390590500935e-68
ABCC3	3.10375630614931	0.102126225858283	1.14424167854042	0	1	1
ABCC4	3391.88644665281	0.282867140320703	0.0678824682794412	0	1	1
ABCC5	1710.5092269135	0.00013221468125473	0.0705708417571543	0	1	1
ABCD1	2389.04538624444	0.934113316063572	0.0817588041577576	4.27003941239087	1.95438428250754e-05	9.63900358979788e-05
ABCD2	29.1628454171635	0.829361595419364	0.414497771426308	0.589536572364439	0.555501386095924	1
ABCD3	1984.55317304163	0.574195071842718	0.0567829118648639	0	1	1
ABCD4	1384.28236638803	0.796265790356987	0.0897528329767592	2.35386208267869	0.0185795031272097	0.0651613791866777
ABCE1	3150.67975910169	-1.72629150442647	0.0589167687816624	-19.371250800531	1.34939336243917e-83	5.42369074064262e-82
ABCF1	2.6353254229279	-0.82119596739729	1.23155096904715	-0.191787407369778	0.847908735321061	1
ABCF2	826.342858402891	-0.532474051761537	0.0944878948023319	0	1	1
ABCF3	1673.34733775369	0.187380347975446	0.0613192711920734	0	1	1
ABCG2	113.628388744478	-0.865398068171965	0.187194618684853	-1.49789598729877	0.134160276408981	0.395101149218199
ABCG4	69.459894908908	2.70607203813475	0.287800446534266	7.3699400528283	1.70704779948933e-13	1.33695983656005e-12
ABCG5	10.5195341533981	-1.32276955179119	0.649552036657016	-1.13581285279035	0.256034896793466	0.697102561670887
ABHD1	86.6159068008009	0.19364324544265	0.220561701618679	0	1	1
ABHD10	1413.25316002655	0.053272772026824	0.065422634548044	0	1	1
ABHD11	474.531081396307	0.360456780141388	0.0963241183476215	0	1	1
ABHD12	3252.365744966	0.453322183147024	0.0737106233460945	0	1	1
ABHD13	1411.01780388033	0.793981645704625	0.0931746808811125	2.24290165234135	0.0249031571956241	0.0854588564154292
ABHD14A	318.027443767669	0.506973654695962	0.149899261159325	0	1	1
ABHD14B	4707.80871169853	0.517473995134946	0.0545489137821629	0	1	1
ABHD15	1407.00926032431	0.999272826118703	0.0882873339521068	4.69232456768299	2.70118137242672e-06	1.42668176841929e-05
ABHD16B	75.0474417857058	0.601285788349086	0.231946454746542	0.0702135687604358	0.944023674671129	1
ABHD17A	2599.68295822138	-0.130304346503298	0.0584028750405293	0	1	1
ABHD17B	1307.80280537571	0.552556727031656	0.0689534022697552	0	1	1
ABHD17C	497.050778286222	-0.475883255918765	0.103258005240906	0	1	1
ABHD18	409.540032274724	0.757203016451769	0.106165247113836	1.62202812250909	0.104797326768153	0.3150586007204
ABHD2	9208.90035446481	0.488445226405637	0.0717614532634455	0	1	1
ABHD3	612.176201014765	0.261348219230143	0.104404823397208	0	1	1
ABHD4	512.479943377777	1.63602726512741	0.0993678660938649	10.577134303504	3.80415719144483e-26	4.68041099335214e-25
ABHD5	1139.39180710556	0.57126654442765	0.0739768074016331	0	1	1
ABHD6	1523.81271109822	1.36588835936315	0.0925933808389328	8.43352248603509	3.35413201075983e-17	3.07915159674978e-16
ABHD8	1029.75022898831	1.34033156416344	0.0841530811032162	8.97568519490098	2.81593569610757e-19	2.80081383533022e-18
ABI1	2032.22368897471	0.264301206868996	0.0627725789600339	0	1	1
ABI2	3771.00786691574	-0.529847377898936	0.0537533568287857	0	1	1
ABI3BP	25.263829377429	0.940508276328505	0.403324931770679	0.881443839258216	0.37807763844529	0.975499510293516
ABITRAM	390.354247074746	-0.274520677626042	0.111083460462405	0	1	1
ABL1	3539.07267175932	0.455729712028088	0.0497007658077253	0	1	1
ABL2	5237.00669043336	0.149214317888911	0.0576003741936201	0	1	1
ABLIM1	865.388795682657	0.906685350236042	0.0821129786610278	3.91759445926323	8.94370039470866e-05	0.000416380290794419
ABLIM2	4.33531327216286	-0.0703358510645516	0.966951356844794	0	1	1
ABLIM3	596.670406851369	-0.614090934348059	0.0885453809644423	-0.328542652718851	0.742501400139466	1
ABR	220.914967153021	0.916604685763986	0.806292506721946	0.41127095067788	0.680873867860283	1
ABRACL	536.973251470605	-0.603280395768098	0.0915514842165166	-0.199673396062761	0.841736021626911	1
ABRAXAS1	461.79649692222	-0.515754752867557	0.0973178630246501	0	1	1
ABRAXAS2	759.164811722685	-0.189143590656669	0.0779234612687411	0	1	1
ABT1	124.04997741085	-0.413887384645473	0.172797785390306	0	1	1
ABTB1	921.234078525098	1.25552983971066	0.0832741271494195	8.0520788708781	8.1399421390355e-16	7.0079175224636e-15
ABTB2	1311.98849915059	-1.60950303703734	0.0677377166065072	-15.1245581983335	1.11546737142147e-51	2.54809929878379e-50
ACAA1	1231.89312446386	0.711968791244648	0.0707442868338615	1.79475681962596	0.0726924533113805	0.226488466716477
ACAA2	2465.39343224452	0.531970227980504	0.0666639064699043	0	1	1
ACACA	333.803530279218	-0.192139214194346	0.354815303334051	0	1	1
ACACB	655.887730667344	0.509001031127806	0.0835680303707491	0	1	1
ACAD10	1852.08106626577	1.66254821131521	0.0797926514477425	13.5043539945645	1.47401015766045e-41	2.66879566986713e-40
ACAD11	16.648684085069	0.0646550288030088	0.526796724209237	0	1	1
ACAD8	1039.68917532404	0.732872648080404	0.0713885074720787	2.07137890000347	0.0383234011425067	0.127133993333614
ACAD9	1869.12535769587	0.18828633515018	0.0599818911674016	0	1	1
ACADL	25.0929532913262	-0.723046470460691	0.433100659494484	-0.318739922081438	0.749923738902775	1
ACADM	5672.04660599999	1.30412476646143	0.0454263716732801	15.8305570084616	1.91518250590836e-56	4.82527415918751e-55
ACADS	1221.50420714363	1.29608905114571	0.0774592930521632	9.18016448545229	4.30433437758806e-20	4.38300200439985e-19
ACADSB	1404.47058718742	1.51845951562116	0.0729445904442183	12.7968298942604	1.70781697722734e-37	2.83381834017892e-36
ACADVL	7630.38150374347	0.747166122527941	0.04425371831405	3.66446320684551	0.000247857865480483	0.00111017643930572
ACAN	8789.02308178927	1.7090972612988	0.086261866943357	13.0312187891427	8.12985607797137e-39	1.38247900005801e-37
ACAP2	5208.5773646623	0.419357878306285	0.0482356776272393	0	1	1
ACAP3	1541.3943626012	0.177124917827857	0.0654374065283979	0	1	1
ACAT1	1354.04309767377	0.588593349693765	0.0684524411769031	0.0524941058636394	0.958134991700839	1
ACAT2	1052.46338165711	-1.11305539488003	0.0781124562325316	-6.76019447280051	1.37806640604688e-11	9.92526440424513e-11
ACBD3	3045.36018438394	0.0449014248463178	0.0559910153891751	0	1	1
ACBD4	882.872128396862	0.539105727120203	0.0851927157231255	0	1	1
ACBD5	2096.61053927879	0.716703412425318	0.0629890158443067	2.0908949069923	0.0365374857576429	0.121637789602685
ACBD6	830.884967756354	-0.336519356552345	0.0902636130413999	0	1	1
ACBD7	113.758234998638	-0.878142711072378	0.204361797640336	-1.43443008652865	0.151449566981886	0.441370989805174
ACCS	167.700283226131	0.307228954969795	0.168979645300354	0	1	1
ACD	836.694927316265	-1.4346472508141	0.0849619237985612	-10.0003297103836	1.51890498232529e-23	1.72478141572083e-22
ACE	5.65418092631935	0.33129710897467	0.843068175283991	0	1	1
ACE2	3.48066755544012	2.56906773186629	1.2148070251994	1.6332369592122	0.102419169584558	0.30838249963224
ACER2	55.1067889067214	-0.102926185861427	0.271085198134616	0	1	1
ACER3	1091.59327442481	0.364088339249575	0.0874502160984664	0	1	1
ACHE	34.3136768064561	0.550840027498381	0.330949104158232	0	1	1
ACIN1	4624.84322569926	-0.00794584648554874	0.0691599041474015	0	1	1
ACKR2	25.4088389227815	2.98685329565543	0.476532707689529	5.04026954896932	4.64876613629687e-07	2.56608895143314e-06
ACLY	15899.7756252019	-1.33262366624087	0.0456965024826945	-16.3606321189243	3.65316136521218e-60	9.79847938778828e-59
ACO1	2674.49769634161	0.181110655551616	0.0609176740676952	0	1	1
ACO2	11871.3669162913	2.07336176665812	0.068340476431617	21.7786273138937	3.69992722066309e-105	1.96555048396931e-103
ACOT1	137.120791285378	1.12048147517761	0.180705741271216	2.96327870609226	0.0030438083436402	0.0120241873216634
ACOT12	14.089800747776	0.533022198709105	0.562332627406457	0	1	1
ACOT13	616.999130383166	0.121014228542573	0.0958288983233381	0	1	1
ACOT2	973.990896032606	1.30816533129936	0.0767752397991465	9.41925200352678	4.54312850435915e-21	4.81578648729671e-20
ACOT7	2781.32654119732	-1.42479641046891	0.053235800032013	-15.7750312752679	4.62169134034037e-56	1.14340977456147e-54
ACOT8	807.498858930681	0.735672944139702	0.0961136752791117	1.56765354880199	0.116962007790859	0.348875142281068
ACOT9	1436.81896570354	-0.478599718667389	0.0725644547774491	0	1	1
ACOX1	6406.35526947233	1.12834399438519	0.0489655153702094	11.0964622812028	1.3050803000523e-28	1.72992558921826e-27
ACOX2	229.407396489949	-4.18724450189496	0.219004933881466	-16.4482344669213	8.63488103487634e-61	2.33892647162085e-59
ACOX3	655.671317843616	0.358123584681418	0.0921685948573116	0	1	1
ACOXL	41.5495924935887	2.45681191368344	0.36117857074035	5.18251099406748	2.18918457814219e-07	1.23629846839789e-06
ACP1	2027.86035775906	-0.385346499700713	0.0651326381250853	0	1	1
ACP2	3074.99904220956	1.31690869957348	0.0779894026462408	9.38471990731115	6.30838850804024e-21	6.64076596706602e-20
ACP3	770.852886909439	1.01511259468245	0.0940135299631074	4.57500739362974	4.76203169002874e-06	2.46481897067726e-05
ACP5	3191.93035686931	0.363975495607124	0.183736750934365	0	1	1
ACP6	979.514624796852	-0.477115998180368	0.0716911678001041	0	1	1
ACRV1	4.26587818676904	1.39048217125469	1.09910789528424	0.732850864515337	0.463649394319398	1
ACSBG1	142.576696207836	1.19614532309835	0.224200918246137	2.72588233749968	0.00641298548700921	0.0244156608569301
ACSBG2	2.93627873840325	-1.85565149332923	1.26472265909897	-1.00468785325194	0.315047178888757	0.832793950597745
ACSF2	2301.855220766	2.02853552131833	0.0717126638820727	20.1294366040026	4.07602341784116e-90	1.77917124092137e-88
ACSF3	1238.18252655929	0.689510154088552	0.0739127891388949	1.41396577380079	0.157371952016209	0.456205578327869
ACSL1	8200.5624451319	-0.04713873429394	0.0449936320997212	0	1	1
ACSL3	17046.8526495836	-0.81626412421325	0.0633784366574777	-3.64894018233825	0.000263324403698128	0.00117484514228078
ACSL4	3681.23357000559	-0.522349199630073	0.0615631788310508	0	1	1
ACSM3	76.6753270210306	-1.09553858543764	0.23548444844364	-2.16803525163502	0.0301560045177613	0.102028683762142
ACSS1	2928.3674961278	1.06616989328028	0.0584745327624974	8.22870864543059	1.89242447260923e-16	1.68316481645569e-15
ACSS2	1401.33281213797	0.040155879669005	0.0619300398561231	0	1	1
ACTA2	227.874400442904	0.604973336800565	0.140398027245571	0.142262232542839	0.886872877119726	1
ACTB	94323.5342637283	-0.230873967711349	0.0458691798903716	0	1	1
ACTBL2	3.64823261947265	-0.579663618157844	0.975569981003575	0	1	1
ACTG1	384.872794085664	0.379143335420191	0.370175677800911	0	1	1
ACTG2	22.898976214903	2.3873459118463	0.469662270939763	3.8375360836201	0.000124274977778004	0.0005727346487644
ACTL10	73.1871295134316	0.128525817730716	0.246565036315192	0	1	1
ACTL6A	2100.70974572883	-1.09104943433192	0.0661087445433348	-7.65480327644397	1.93608389295021e-14	1.57203589080424e-13
ACTL8	42.838501407076	-4.25949927504202	0.477582190094754	-7.6939621100883	1.42647313308461e-14	1.16515141609402e-13
ACTN1	6837.07541389687	-2.40469935431153	0.0736208693115192	-24.717167446253	6.99282550915898e-135	5.57230618770541e-133
ACTN2	101.288488213209	-0.732304422650278	0.205576163937463	-0.716544271616471	0.473655341181906	1
ACTN4	3.35608638563739	-1.25198380814038	1.07567167900985	-0.620062627989182	0.535216555479426	1
ACTR10	2109.45803368656	0.5447276365266	0.0653064189793787	0	1	1
ACTR1A	3531.5019685986	0.628590646622351	0.0503846292942546	0.865157633050626	0.386952275515002	0.994108320189056
ACTR2	22057.4480580997	0.0430199222666207	0.0404437897345506	0	1	1
ACTR3	9299.44028142644	-0.281672991756246	0.0508125062461747	0	1	1
ACTR3B	318.024333459949	-0.428497426105813	0.11479028728273	0	1	1
ACTR3C	7.71732966354606	-0.648876282187258	0.750260921754525	-0.0851387568445918	0.932151078642983	1
ACTR5	201.241735574753	-0.558804858032447	0.145106377561501	0	1	1
ACTR6	1022.87085073297	-0.600250154362719	0.0760032930224465	-0.200651231759332	0.840971295481668	1
ACTR8	2388.75553169955	0.520229694075128	0.0576173035921686	0	1	1
ACVR1	1827.41988747712	0.503482397651753	0.0733097131417745	0	1	1
ACVR1B	1443.53245358655	0.494712075782691	0.0903990588137326	0	1	1
ACVR1C	452.275963103076	-0.347512020906994	0.1338346045626	0	1	1
ACVR2A	786.820496573472	0.860910737695298	0.0920606946363007	2.9970525291529	0.00272603736054284	0.0108298748010435
ACVR2B	1245.17208986787	0.397684625436782	0.0827848055590513	0	1	1
ACVRL1	55.8535063799662	2.21272233260597	0.316195399441369	5.14783686126273	2.63507507584472e-07	1.48017782743966e-06
ACY1	13.4619192716892	-0.5669867223747	0.506585342295005	0	1	1
ACYP1	157.403215529606	-1.3576390284324	0.179873683304496	-4.29545342174628	1.74336639976281e-05	8.63243492599314e-05
ACYP2	315.904080600223	0.781670148566058	0.115797060142333	1.69840364102784	0.0894316053759592	0.272631135071819
ADA	492.650710777392	-0.293313295478716	0.0994777282815847	0	1	1
ADAL	1114.40542021245	0.792262408014378	0.0690160025598979	3.00310653075711	0.00267238867186857	0.0106259817628751
ADAM10	12397.7956725171	0.106850940451357	0.0713616573195526	0	1	1
ADAM11	264.683013087754	0.637309892395354	0.128000324930833	0.408669996920866	0.682781854795338	1
ADAM12	208.115359429151	-2.5792511992029	0.165146291281066	-12.0756644532141	1.42012455475397e-33	2.13657817205904e-32
ADAM15	4379.51126008665	-0.0746857628329559	0.0802792857648829	0	1	1
ADAM17	3814.52566922985	0.31790167524822	0.0701891621374555	0	1	1
ADAM19	233.625957191406	-2.64280099994629	0.167326786213512	-12.2980967154924	9.27335279383219e-35	1.44268528254556e-33
ADAM20	31.5051307161544	-0.426288296636761	0.367522795240759	0	1	1
ADAM21	110.277731990537	1.79679191043839	0.199760563392842	6.06622193017808	1.30954147026327e-09	8.41470951309346e-09
ADAM22	849.38294174464	0.794975777365658	0.100897441972799	2.08108127679061	0.0374264672982156	0.124446181656803
ADAM23	3798.00182729649	-1.42543024475303	0.0690231736298517	-12.176059148772	4.16946199557783e-34	6.35669033497105e-33
ADAM32	4.02830393630966	0.748967878048603	0.969261023301877	0.169167927015193	0.865664556696339	1
ADAM8	7.68699975796702	0.875226555872283	0.730834231002236	0.397116806466876	0.691281327022597	1
ADAM9	6953.13707423039	0.313237815232588	0.0675772171815615	0	1	1
ADAMTS1	367.360779464514	-0.86030270130164	0.112953733895219	-2.43730500805775	0.0147971923306959	0.0527351378641222
ADAMTS14	2.03873583447445	3.39488711196315	1.71402466887909	1.63935044983963	0.101140294791512	0.304933761639344
ADAMTS15	458.945250707382	4.00492034096768	0.152747023604644	22.3894401361265	4.98814814156078e-111	2.9342299754606e-109
ADAMTS16	3.08785543361674	-0.193216677391054	1.18297826965049	0	1	1
ADAMTS17	121.782271263809	-3.14492889401045	0.24015496118489	-10.659487863087	1.57462123345081e-26	1.95310032811555e-25
ADAMTS19	3.64757973146424	-1.38225566567497	1.11826608686141	-0.712939143055474	0.475883416129199	1
ADAMTS20	23.0258258045576	-0.310897998708364	0.427293878077171	0	1	1
ADAMTS3	872.103057580124	0.616089955261078	0.0779681460974649	0.398752013703308	0.690075938183848	1
ADAMTS4	61.4073460871141	1.6049802168407	0.282074042838483	3.61600169436629	0.000299188416966964	0.00132750936968249
ADAMTS6	116.417386663959	-0.700738806720024	0.210359617873099	-0.550194984618411	0.582185643194979	1
ADAMTS7	49.8031930740093	2.60185221361351	0.337466523941096	5.97645120487728	2.28050818450096e-09	1.44773715501483e-08
ADAMTS8	2.4225996808416	1.94142968137939	1.48215897725443	0.915171518167407	0.360101594372125	0.93476372205764
ADAMTS9	483.936840269631	-1.73525832614691	0.118576287218901	-9.70057633887154	2.99800309339832e-22	3.28725043184939e-21
ADAMTSL2	37.301385492891	3.34846462844189	0.429997418610215	6.42670050758356	1.30403381212978e-10	8.87883131100383e-10
ADAMTSL4	109.603364117443	3.10550332338078	0.258909092491051	9.73509002380015	2.13628455576942e-22	2.34802855824985e-21
ADAMTSL5	403.121690629154	1.06055203433663	0.108701544639059	4.37484155276439	1.21520713320875e-05	6.10319859573437e-05
ADAP1	30.1429038408714	0.994063211120652	0.351159336331751	1.16489345091539	0.244062124786422	0.668354741722817
ADAR	12091.9922866951	0.0522746153200059	0.0447591681706592	0	1	1
ADARB1	1115.52807148436	-0.134514640657142	0.0733392722307967	0	1	1
ADAT1	2382.58243629038	0.0339293500961544	0.0548114299243283	0	1	1
ADAT2	196.187740486456	-2.30799260410554	0.169177126680485	-10.1845482182686	2.32437020591252e-24	2.72056516159155e-23
ADAT3	299.445800033931	0.29993408127535	0.119105975678306	0	1	1
ADCK1	255.419826146704	0.913541037340884	0.129410794967127	2.53874522155852	0.0111250807209723	0.0406722743029197
ADCK2	2248.56854553555	0.361144936391464	0.0831793304317015	0	1	1
ADCY1	7231.19433169193	-0.182326905155694	0.0834666853252134	0	1	1
ADCY3	3561.73094440595	-0.686337875255135	0.082334163674507	-1.23081198293039	0.218393192747448	0.605807953814313
ADCY5	104.43992538796	1.97812734557156	0.242815694337959	5.73738591885481	9.61490009682263e-09	5.917459395018e-08
ADCY6	2366.34447242101	0.524155804799302	0.0762586930236853	0	1	1
ADCY7	1406.45352807528	0.00528364026840934	0.0810451800400434	0	1	1
ADCY8	3.08470504410182	-2.00584703201394	1.29719625036792	-1.09532156881501	0.273375781390481	0.7388855175977
ADCY9	4352.5456019398	0.716100792567677	0.0730252087864352	1.79528131102077	0.0726088911358723	0.226279550229255
ADD1	6128.60822096378	0.277015025548948	0.047506021266687	0	1	1
ADD2	1793.55970463992	-0.86203686896006	0.06435086875334	-4.30509912806236	1.66910979121878e-05	8.27970278626299e-05
ADD3	5531.18475520248	1.43659219965688	0.0668845450304721	12.7322716969802	3.91286440221061e-37	6.43042200200224e-36
ADGRA2	2515.69615321998	0.831759331939624	0.0835601723705198	2.95307351504078	0.00314627025435767	0.0124022951125183
ADGRA3	2706.72991879895	-0.424904683759321	0.0897586630995594	0	1	1
ADGRB1	72.4706976053983	0.0534223417838223	0.228835637472499	0	1	1
ADGRB2	1003.90381987914	-0.403635197124848	0.0907759330936375	0	1	1
ADGRD1	26.0002518477747	0.373946536580907	0.386167856326864	0	1	1
ADGRE1	158.880184950431	0.0095445895308928	0.159563750723886	0	1	1
ADGRE2	77.5238000985117	-0.74672544253045	0.238578106567609	-0.677872101749702	0.49785279014	1
ADGRE5	3543.58737225877	0.106836798513559	0.0874589118524575	0	1	1
ADGRF3	24.8176884909417	-0.037389548790787	0.379930381242658	0	1	1
ADGRG1	18672.2517048902	0.619550792591845	0.0933820177443116	0.369994067663517	0.711386910567731	1
ADGRG3	18.1086769893028	-1.10816167324878	0.533243075354619	-0.981094171548064	0.326546304388319	0.858717802049792
ADGRG5	29.9383502033657	1.3991139881659	0.386640615436746	2.1056090738069	0.0352383238195847	0.117856629153545
ADGRG6	7323.69214237452	-0.881617207916678	0.0646977895841008	-4.58465752575835	4.54731152156944e-06	2.35813286850665e-05
ADGRL1	140.386085753478	-0.142347050610765	0.795577535322933	0	1	1
ADGRL2	2047.04638601684	-1.20461077727806	0.075086718565459	-8.25193574996752	1.55849210032203e-16	1.39430109184163e-15
ADGRL3	31.7644787652103	-0.358828218728044	0.377050503634363	0	1	1
ADGRV1	346.69918209552	0.14510724318829	0.118772160336472	0	1	1
ADH5	5638.18074834548	-0.37779830770408	0.055533526210151	0	1	1
ADHFE1	46.3260538899974	2.18491284067449	0.328045629593563	4.87710457431401	1.07654369237373e-06	5.82515114396937e-06
ADI1	993.532191142438	0.923923033956308	0.0748482520044852	4.52813559274568	5.9506394331352e-06	3.06154144408975e-05
ADIPOR1	6239.34075846301	-0.150578836086853	0.0596408888317042	0	1	1
ADIPOR2	147.66434814835	0.227941001140908	0.824111777435317	0	1	1
ADK	764.800854218972	-0.477825705257366	0.0836573970817738	0	1	1
ADM	408.75246749071	1.04956207591984	0.149030639087396	3.11722528175835	0.00182562006503068	0.00739856552670329
ADM2	7.03059113685997	-1.08541496199228	0.791357762507753	-0.63234984946189	0.527158296590358	1
ADM5	27.8975548830632	-1.72696738009633	0.408301339822402	-2.79687394754338	0.00515996603069758	0.0199050082794093
ADNP	6505.40556899753	0.039158531801504	0.0474330171114359	0	1	1
ADNP2	2309.78250773455	-0.606698906412122	0.0592780112851991	-0.366053211666019	0.714325369720266	1
ADO	1510.90513827994	-0.846572176238365	0.0667121210076305	-3.92090930834662	8.82154608000728e-05	0.000411112242681332
ADORA1	30.2728327262302	-0.0545423792471003	0.366146115735365	0	1	1
ADORA2B	693.514789988999	-0.286672648688088	0.118042341268282	0	1	1
ADPGK	1926.86337477797	-0.0690447442530129	0.0748702125966638	0	1	1
ADPRH	690.717255318909	0.748081371981	0.0894635575368644	1.82288047190389	0.0683214961891846	0.214037583261477
ADPRHL1	274.843945916963	0.668632725077863	0.120217403611572	0.695679016227003	0.486629869549445	1
ADPRM	167.633840825662	-0.138369439256678	0.187591142328619	0	1	1
ADPRS	685.532108471891	-0.891172705701029	0.0992852723669227	-3.08376759615993	0.00204397197879705	0.00823234791107623
ADRA1B	20.1615724181491	1.79317348262678	0.455868780577783	2.6502658969002	0.00804284445962284	0.0301601165974256
ADRA2C	9.51763952648806	-0.286638872005006	0.801090037647947	0	1	1
ADRB1	54.4269793975132	-1.86557807190541	0.305866714588039	-4.18671928271168	2.83015499332836e-05	0.000137261515706152
ADRB2	30.6771950421414	-2.21590215601417	0.426204175831625	-3.82657479324761	0.000129938681246933	0.000597630726567268
ADRM1	3597.52691968334	-0.495572278097143	0.0554573663575547	0	1	1
ADSL	4187.03648061255	-0.927832184172041	0.0526072219979359	-6.51682736992826	7.18099875413216e-11	4.97335871269001e-10
ADSS1	313.357792728989	1.48717318254514	0.120754321202203	7.47114615496406	7.94992939367399e-14	6.30565580264443e-13
ADSS2	2252.62782578322	-1.02146647624748	0.0564488017367667	-7.73207690541993	1.05805989336091e-14	8.68369395114052e-14
ADTRP	7.20894677587584	1.2057933572147	0.77418168511187	0.801870373780531	0.422627945166163	1
AEBP1	10508.4738990409	0.545069054624101	0.0774271621248775	0	1	1
AEBP2	1896.67958653063	-0.145317725776011	0.0617957054372881	0	1	1
AEN	1123.50673634465	-1.01873234809772	0.091731006939685	-4.72830684593828	2.26399859528469e-06	1.19808358096417e-05
AFAP1	4933.33000042287	-2.17999502733618	0.0568326523600195	-28.064764903674	2.63829978653414e-173	3.41137140322989e-171
AFAP1L1	1503.82336690301	-1.28417044786449	0.0658176005482128	-10.6228492385153	2.33328547732765e-26	2.88367995962603e-25
AFAP1L2	1241.53781073448	-2.31938387158992	0.0806255057031153	-21.5116030152591	1.21241480663064e-102	6.1774562601039e-101
AFDN	2197.04697860844	-0.262651824787843	0.0645848715083495	0	1	1
AFF1	3977.94417636591	0.859927145670536	0.0648620530921275	4.23864389984758	2.24874023468604e-05	0.000110115161331214
AFF2	15.4781290093534	1.68479256959708	0.512761883501534	2.14484072428873	0.0319655838948262	0.107672718816045
AFF3	406.824834217338	0.310953020705804	0.119759979795126	0	1	1
AFF4	10710.2845489222	0.0990364665790919	0.0458088619873414	0	1	1
AFG1L	380.264962807278	0.827354246134755	0.120503198381739	2.01118517507733	0.0443059010782466	0.144757253916197
AFG3L2	8817.87262892649	0.483161795710501	0.0528443753619112	0	1	1
AFMID	653.58061421819	-0.99821038989625	0.0859719078545973	-4.80634198086083	1.53716873188697e-06	8.23629188398859e-06
AFTPH	2234.41357177803	0.106635442040269	0.056505744703992	0	1	1
AGA	990.606082928432	0.242080617929405	0.0853160140184087	0	1	1
AGAP1	3542.95608650665	-0.124511338258402	0.0572202166960958	0	1	1
AGAP2	1023.59306086577	1.71144650134144	0.0818691475467289	13.7591087130654	4.49028443543704e-43	8.47711273720387e-42
AGAP3	4642.31382411159	-0.802288922271183	0.0474032123962548	-4.5838438216974	4.56505262361705e-06	2.36554295876353e-05
AGAP4	2.82067641715802	-0.889770259027626	1.25444277128561	-0.242952700596523	0.808042039174817	1
AGAP6	5.8847563436038	-1.80149998277444	0.866157803600378	-1.40447846537638	0.160176419859467	0.463355426465567
AGBL3	49.8890492942139	-0.00201337392903384	0.287101025015337	0	1	1
AGBL4	3.10407211269866	3.03800642448392	1.42943710743269	1.71606460454185	0.0861502186748985	0.26362467005094
AGBL5	2142.43119280653	0.0136711722615138	0.0580135310717693	0	1	1
AGFG1	3636.34391991676	-0.599924444442872	0.055863210307479	-0.267160522295899	0.78934557035795	1
AGFG2	668.678171031486	-0.382917705781797	0.0907518907158882	0	1	1
AGGF1	3005.14742418965	-0.0906132278243668	0.0540117960232815	0	1	1
AGK	734.040052845359	-0.642987826224277	0.156515165360739	-0.370493339036032	0.711014938702958	1
AGL	3542.43786651118	1.01106405860068	0.0655773851268409	6.49711875178577	8.18728359324717e-11	5.64177521010788e-10
AGMO	486.305365198434	-2.29265285985006	0.114564556477455	-14.9055948223053	3.03101272050303e-50	6.74400330311923e-49
AGO1	7837.56041310416	-0.221486714066939	0.041548077733538	0	1	1
AGO2	5463.73962325553	-0.601489253583389	0.0556219846277323	-0.296452089830094	0.766884850104206	1
AGO3	1880.28044516632	-0.0508710220483712	0.0616873873819382	0	1	1
AGO4	1098.62872614015	0.407876129913162	0.0797660800326368	0	1	1
AGPAT1	3.70988632781706	0.588906910062938	1.04470831956093	0.00373971374572801	0.997016147095555	1
AGPAT2	2523.78845199623	0.631876497657206	0.0837618210483658	0.559640383536293	0.57572475375439	1
AGPAT3	6843.54429443368	0.956768165246516	0.0784783601372548	4.73720608580903	2.16684785457265e-06	1.14800219152581e-05
AGPAT4	197.096188939232	0.582159674874867	0.147372360958658	0	1	1
AGPS	4743.55845260685	-0.297150492391166	0.0505916326993647	0	1	1
AGRN	14762.3425943755	0.123633050635157	0.0870903511754606	0	1	1
AGT	258.550805082979	4.96109051927812	0.24424409579591	17.9168733025783	8.70873661922142e-72	2.94720849637158e-70
AGTPBP1	921.818902784541	-0.643726040090898	0.0856607976013428	-0.685564946105254	0.492987492727423	1
AGTR1	93.7606070947683	1.9334070011837	0.221689776967693	6.08240496980699	1.18393070303792e-09	7.63262192654641e-09
AGTRAP	1891.91992799319	0.569062715289238	0.0791907945774979	0	1	1
AHCTF1	4734.98976964677	-0.845200438509276	0.0512607233060492	-5.07601964482172	3.85423462084242e-07	2.13871010984883e-06
AHCY	8970.80455889143	-0.298241196356984	0.0439193221784634	0	1	1
AHCYL1	11165.3420878503	0.485335410910231	0.0524466608666963	0	1	1
AHCYL2	2377.29960214625	1.59304163748652	0.0695861161887458	14.4862465775831	1.48012801102971e-47	3.12102069525742e-46
AHDC1	2207.63777094756	-0.0911327942757449	0.0620576323836173	0	1	1
AHI1	522.559021260613	-0.526003329961687	0.0937309097998406	0	1	1
AHNAK	33015.5287624942	0.542750035402291	0.172182929768575	0	1	1
AHNAK2	3397.45608707725	0.284649646929212	0.107979024037681	0	1	1
AHR	4509.45345753521	-1.27298231594493	0.0622186184802959	-11.0574990693953	2.01641601051339e-28	2.65485089722349e-27
AHSA1	3666.27793154231	-1.12177344248052	0.054086320375483	-9.92438455332296	3.26108278803182e-23	3.66664484764267e-22
AHSG	2.48627364763095	1.91657636979603	1.45410977347042	0.915733044430378	0.359806928890737	0.934175746803645
AIDA	1692.77506129917	-1.04731177654335	0.0656464129803037	-7.04245297731747	1.88884589459607e-12	1.41005020867831e-11
AIF1L	2001.08713175503	1.30894059242043	0.0725953175890456	9.97227667655618	2.01554820131555e-23	2.28306641712653e-22
AIFM1	4546.76660816375	1.12833082599409	0.0538841933343073	10.0833062976961	6.54847458809286e-24	7.5296470389598e-23
AIFM2	1512.4378276182	0.616292919954791	0.0639495692560545	0.489337462610487	0.624602802758278	1
AIG1	424.553948023896	0.654272363054065	0.117934909162655	0.587377931995735	0.556949911557813	1
AIM2	426.121260958875	0.891649799722853	0.118586114525145	2.58588284936033	0.0097129937157801	0.0359315227715201
AIMP1	2161.75163479261	-0.048213042488879	0.0637549121708765	0	1	1
AIMP2	1429.66304078057	0.118256829054736	0.0676004005225204	0	1	1
AIP	1854.9526469811	0.105431933528633	0.0784123955073907	0	1	1
AJM1	197.997129683203	0.791349917097203	0.144608003981271	1.42696055139471	0.153591265682296	0.446568071158581
AJUBA	427.358113624824	0.00644150995342309	0.100512661886804	0	1	1
AK1	1307.94064292532	1.52604836801774	0.0783876983644188	12.0050516554635	3.34255134130146e-33	4.9742680438521e-32
AK2	10151.561948226	-0.367651713415242	0.0437080219148265	0	1	1
AK3	1752.97333979488	0.949973097971614	0.0622212032157676	5.86573513703967	4.4714709310806e-09	2.8048503698577e-08
AK4	980.306882948778	-1.24382177533256	0.0802924896635741	-8.20527272342695	2.30068027402869e-16	2.03702350360706e-15
AK5	19.0498704885968	1.3594340761665	0.46886842810697	1.65170873051365	0.0985939420520651	0.297977633906418
AK7	48.1592876907847	0.649714242663715	0.316340276475581	0.204571619474799	0.837906830814137	1
AK8	17.5608148741525	0.830121416195275	0.464772867440711	0.527400443027248	0.597915535930425	1
AK9	94.3012896052599	0.944864501303052	0.250113312098519	1.43880586876281	0.150205533150644	0.438024901566536
AKAP1	4113.90732321871	0.67219900426434	0.0694735196172524	1.25514015620257	0.209427885266675	0.584277197368211
AKAP10	1503.6868382551	0.238212262052133	0.0643309633673404	0	1	1
AKAP11	5221.05911741899	0.190565109907053	0.0588598851905979	0	1	1
AKAP12	20292.3858125755	0.584370833207967	0.0600956217105543	0	1	1
AKAP13	4069.44468034206	0.303324438388207	0.0498591404478792	0	1	1
AKAP17A_1	4.38524229387295	-0.921074783936471	1.05079883078412	-0.31982790053705	0.749098796045155	1
AKAP3	48.3899768184408	-0.119425939306538	0.272835056370683	0	1	1
AKAP5	62.9113161275649	-0.732973186356046	0.267708506761374	-0.552739948932381	0.580441493939682	1
AKAP6	927.337097871081	1.62311386058898	0.106386402177267	9.75795627395326	1.70557548129608e-22	1.88217532581675e-21
AKAP7	345.540527577044	1.18902349920543	0.114437147331815	5.27821178077815	1.3045064791474e-07	7.506114946765e-07
AKAP8	905.711280891116	0.100112698467903	0.0800086938003629	0	1	1
AKAP8L	1109.12641289389	0.136829323438504	0.0801879441603501	0	1	1
AKAP9	5629.30476345364	1.34455185079969	0.0784214559628438	9.68551069951524	3.47467570447589e-22	3.80382629437272e-21
AKIP1	590.09495694965	-0.200667240622464	0.100298853187032	0	1	1
AKIRIN1	3586.46388869147	0.323486355279019	0.0672120597296082	0	1	1
AKIRIN2	1322.51508115436	-0.0712511784150056	0.0654757402773566	0	1	1
AKNA	163.655834646988	-1.55359745413706	0.170382322453077	-5.68484711437017	1.3092973495751e-08	7.98630595161385e-08
AKNAD1	18.7657553344604	1.20339449334459	0.470382882989071	1.31466198220262	0.188623528996478	0.535142638879266
AKR1A1	1321.04173216166	-1.25725317913897	0.0721207725428495	-9.32121433862289	1.15016283276116e-20	1.19515783061596e-19
AKR1B1	5305.49614460738	0.0153489097045256	0.0560791599930601	0	1	1
AKR1B10	2.2752263582027	3.55633812328532	1.61520451860025	1.8396048853679	0.0658262666197244	0.207072483426657
AKR1C2	3.20290584823647	-1.8628926309113	1.21577940694122	-1.05108922195545	0.293217613761851	0.785491436031449
AKR1C3	132.388314142519	-0.177461532748107	0.192021518032319	0	1	1
AKR1E2	9.87782445905772	-2.70466933613565	0.821980295220091	-2.57873497511043	0.00991628327014122	0.0366045188528294
AKR7A2	3154.88988771877	-0.37585100646332	0.0524268059801098	0	1	1
AKR7A3	4.59186147579519	-1.52825720807911	0.954180359606893	-0.988552319886057	0.322882224184632	0.8505523284018
AKT1	7078.28664696832	0.03904851864692	0.0448530303329944	0	1	1
AKT1S1	3409.22282273497	0.327969937677091	0.0503677325298982	0	1	1
AKT2	4447.89122601467	0.230334632994921	0.0464875149547857	0	1	1
AKTIP	591.971601915513	0.188771091230701	0.0867893005740334	0	1	1
ALAD	1592.81601242524	1.1164209618758	0.0699593118389732	7.59614335685552	3.0508654250381e-14	2.46116312628442e-13
ALAS1	2940.92582373966	0.104712015548399	0.05363397005681	0	1	1
ALCAM	1479.89134593775	0.842553673430074	0.0808952058474689	3.18379402996639	0.00145358402505518	0.00598462680907369
ALDH16A1	1718.85868363608	0.00669971751571926	0.0615361329074178	0	1	1
ALDH18A1	2481.75317593761	-0.988994721644574	0.0992105506808388	-4.07209433746848	4.65923002320285e-05	0.00022204244331717
ALDH1A1	135.314040297162	-4.49091748388163	0.289732666480306	-13.4811084001366	2.02048511635589e-41	3.62470798491805e-40
ALDH1A3	8296.41466114158	-2.53087513636183	0.0804495381896867	-24.1875240075807	3.01014370267125e-129	2.17142260993748e-127
ALDH1B1	1414.89964446299	-1.25733224821809	0.0690579986564767	-9.73576213180685	2.12220835091202e-22	2.33442918600322e-21
ALDH1L2	117.789047621622	0.333114141816041	0.183330810556513	0	1	1
ALDH2	6.3805308712763	1.96539054597401	0.98002258552587	1.40852931999859	0.15897439130356	0.460364041243735
ALDH3A2	3000.73338704629	0.621583190754977	0.0548637665071014	0.666800569556985	0.504899528889961	1
ALDH3B1	783.485150185387	1.56040704605728	0.0909405292133475	10.7257683069885	7.70441056705026e-27	9.66117577602845e-26
ALDH4A1	1377.41868253656	0.472283107370411	0.0636130572438231	0	1	1
ALDH5A1	438.756497111268	0.70591670562547	0.120616612400616	1.00248799248198	0.316107962999019	0.835134359319869
ALDH6A1	2297.50781405274	1.16085260283488	0.0800796207340976	7.19100062607674	6.431818731138e-13	4.91659272331163e-12
ALDH7A1	2645.47503709475	-0.0467981069226137	0.0621946105739418	0	1	1
ALDH8A1	2.65898779430847	-0.00739918954959762	1.47495886750605	0	1	1
ALDH9A1	2934.36234916817	-0.305825166946603	0.0551844400484007	0	1	1
ALDOA	157.063475860975	0.281765381344639	0.161218260156807	0	1	1
ALDOC	3039.12363575755	0.408959389713495	0.0601086480170301	0	1	1
ALG1	1382.17956254087	0.269544600900809	0.0868178902039042	0	1	1
ALG10	1095.16969789881	-0.554016417560698	0.102399315962625	0	1	1
ALG10B	1345.56300066836	-0.173172499091432	0.107400180621857	0	1	1
ALG11	335.272700755305	0.621182426684016	0.141587719742821	0.255547774550915	0.798300049366445	1
ALG12	1399.80117786206	1.06077054319157	0.0836488668617277	5.68771055772965	1.28753804488472e-08	7.86057748026281e-08
ALG13	710.248310385841	-0.167674233737716	0.0793327870188784	0	1	1
ALG14	481.625375571953	1.06844912415726	0.115327741004363	4.19195867314328	2.7655638262766e-05	0.000134223859075591
ALG1L	13.6497226438595	0.706773568197333	0.565851262648654	0.215204199823345	0.829608116656167	1
ALG1L2	3.26285053082155	-0.313857121097358	1.10299346048317	0	1	1
ALG2	679.643924892381	0.673575339961713	0.103151884326825	0.858688530410871	0.390512380031471	1
ALG3	2025.35177081722	-0.314146605399327	0.0912143049070498	0	1	1
ALG5	1219.44409036016	0.0229509965623739	0.0746302264823054	0	1	1
ALG6	891.641683424299	0.985802856248378	0.110717207466425	3.6200592971957	0.000294535509671034	0.0013072874661759
ALG8	1418.44530799542	-0.0860896315495273	0.0835266505318785	0	1	1
ALG9	371.748027873801	0.020703860947294	0.116700732242583	0	1	1
ALK	47.100316373167	-2.32599469228925	0.334984683306595	-5.19723670677742	2.02272733961117e-07	1.14559921143433e-06
ALKAL1	2.3010860087602	4.63735574611551	1.65967948161598	2.44164960222914	0.0146203293323651	0.0521567500857356
ALKBH1	579.975756484954	-0.223228447868728	0.0923783727710886	0	1	1
ALKBH2	549.242640961313	-1.1803694258806	0.0970964150238237	-6.13173437695431	8.69261526525677e-10	5.66259433581793e-09
ALKBH3	710.306277333034	-0.37482719593103	0.0813637490764572	0	1	1
ALKBH4	600.203154489962	0.368393293822997	0.0850216877637789	0	1	1
ALKBH5	4278.1064932175	-0.106881427472336	0.0511704199617887	0	1	1
ALKBH6	311.28074189773	-0.485279699301475	0.121216805357724	0	1	1
ALKBH7	1100.73998701555	0.925912211348726	0.0708661606606348	4.81064880855184	1.5044114947036e-06	8.06392801971354e-06
ALKBH8	489.584045791428	-0.361974419925675	0.103693855504818	0	1	1
ALOX12	66.9568765548555	1.91454513102621	0.26176568321917	5.07914221098651	3.79142831505194e-07	2.10471107679635e-06
ALOX12B	25.6410672505908	0.745646820697957	0.388306055352918	0.413711860743326	0.679085139759868	1
ALOX15B	88.1420370701685	1.29012896858116	0.217250319028269	3.24569819614126	0.00117162976749044	0.00488095975477934
ALOX5AP	7.50060367009643	4.42654614390044	1.20835661723199	3.17914934144223	0.0014770796773683	0.00607406362376535
ALOXE3	9.66391404172168	1.02942425529045	0.630268720838364	0.705134557049401	0.480726502843557	1
ALPK1	1195.89261948649	-0.438358180933622	0.0837507057867384	0	1	1
ALPK3	46.2230848716025	1.11583071753029	0.292413225673303	1.81534441989759	0.0694709966941202	0.217142412928076
ALS2	1624.34231114147	0.126031694318673	0.0659260521731423	0	1	1
ALS2CL	10.8176235517029	0.940169001737273	0.609314266335692	0.582899533722059	0.559960934544672	1
ALX1	409.979717494309	0.118718687368387	0.111017509099518	0	1	1
ALX3	18.7404230372215	-0.243600801208445	0.452644789670658	0	1	1
ALX4	31.40262668774	3.53358388590833	0.481939508312845	6.11816179219384	9.46609328025192e-10	6.15183852532635e-09
ALYREF	3489.09177896483	-1.31677649244389	0.0726736996573717	-10.0693441491754	7.54797174075355e-24	8.65711302751198e-23
AMACR	71.5963351622581	-1.7567817324246	0.351403025008942	-3.33458066388239	0.000854281191331151	0.0036261313125998
AMBRA1	2734.25713661758	0.36127767479709	0.0567946345729044	0	1	1
AMD1	3244.57269490694	-1.17034236556341	0.053687824439607	-10.9027022732474	1.11884222761825e-27	1.43719321197148e-26
AMDHD1	14.9397594654636	0.250357268443771	0.50348685402799	0	1	1
AMDHD2	1617.98841864231	0.711043880748718	0.0623123560437246	2.02277507626695	0.0430963424321246	0.141175542393571
AMER1	255.516821338164	-0.532406267314463	0.13016215231744	0	1	1
AMFR	8452.11728670444	0.113517575474462	0.0829195241310161	0	1	1
AMH	44.054369112009	-0.615341570191301	0.301505396584362	-0.100633589099993	0.919841331799737	1
AMHR2	2.41537642324649	1.94052018915848	1.31489629867856	1.03089512877993	0.3025900011907	0.80686742340851
AMIGO1	348.776305235117	1.68886088178505	0.130212914765893	8.47735329302521	2.30374578938038e-17	2.13345539116537e-16
AMIGO2	85.6838592209759	-5.67752198115075	0.501442262892182	-10.1557494411789	3.12400673909817e-24	3.63477388506618e-23
AMIGO3	156.131641843568	0.600960564272724	0.161022990030416	0.0991197857505258	0.921043162688886	1
AMMECR1	1080.44036475473	-0.534751699856507	0.0793025025874563	0	1	1
AMMECR1L	1882.25508212115	0.130415187788218	0.0633379329605437	0	1	1
AMN	58.3073829826757	-0.105326573123099	0.260421013487525	0	1	1
AMN1	232.234398495059	-1.49048267575487	0.158983391400681	-5.69545452375469	1.23043680171403e-08	7.52537563779225e-08
AMOT	3527.68903565209	-0.244961813639986	0.0797605604583169	0	1	1
AMOTL1	5977.49430756114	-0.488916263094243	0.0508794224543035	0	1	1
AMOTL2	2398.02135287751	0.78967341548004	0.0543876176077479	3.76323553931296	0.000167729088112061	0.000762233050949572
AMPD2	2476.80197551763	-0.14110800243648	0.0567983857806341	0	1	1
AMPD3	9.80040468859789	0.32877732375667	0.610385559288331	0	1	1
AMPH	20.7080300342514	0.0218917475203193	0.428998099372502	0	1	1
AMT	15.9822950618168	0.227218772040532	0.563499196022635	0	1	1
AMY2B	12.6128407047752	1.15869679172118	0.585911261864817	0.979153037433065	0.327504368959479	0.860743026070683
AMZ1	64.3434270790014	-0.149674102750713	0.278134529178581	0	1	1
AMZ2	3378.91556009076	-0.746645715123553	0.0481482242973845	-3.35725185055961	0.000787213712552407	0.00335183322281556
ANAPC1	3591.58709898062	-1.0854367944577	0.0700026852153501	-7.14882283326996	8.7525204134136e-13	6.63546593379780e-12
ANAPC10	205.230870086573	-0.429001363710018	0.144871920928995	0	1	1
ANAPC11	2410.64562890795	-0.24478169145403	0.0548706445747979	0	1	1
ANAPC13	1809.01269494747	0.131002630173199	0.0597882309243593	0	1	1
ANAPC15	410.442663832081	-0.304905990612819	0.102391662383659	0	1	1
ANAPC16	1391.90231731204	0.276272362220578	0.0685551848933133	0	1	1
ANAPC2	938.211439207813	0.551792365837632	0.0735975715568227	0	1	1
ANAPC4	727.977603253636	-0.269747094979554	0.0801801806563792	0	1	1
ANAPC5	4618.07264132256	-0.384040604382511	0.047578740606092	0	1	1
ANAPC7	1622.90586306231	-0.698858948585339	0.0605070429045775	-1.88174703505013	0.059870370226923	0.189993816700673
ANG	41.6933678913328	0.105950824004848	0.311925408534975	0	1	1
ANGEL1	1424.34008547792	-0.463686135894454	0.0956705709172931	0	1	1
ANGEL2	1133.2694382403	0.263088224153893	0.0738555677107671	0	1	1
ANGPT1	1198.88459086291	-0.842260589096858	0.071427402056557	-3.60170721165465	0.000316134296334438	0.0013990754490022
ANGPT2	4.44726727244428	0.0622877384372359	0.927261006905353	0	1	1
ANGPTL1	168.543188698872	0.928305470122815	0.173752832622421	1.9758266092205	0.0481744186078244	0.156427050802853
ANGPTL2	10.691145079576	3.24907556371311	0.810295094298652	3.28778439170855	0.00100979141851491	0.00424676317341678
ANGPTL4	29.4841161473792	-0.763160868038411	0.365849381419065	-0.486978732470057	0.626273402526861	1
ANGPTL6	99.8061264930006	0.127097011516969	0.246715609360237	0	1	1
ANGPTL7	1742.17753089042	6.82464955613472	0.163802003319976	38.0926327497107	0	0
ANK2	1419.84946183167	0.411080235914531	0.0710943231326321	0	1	1
ANK3	2422.88888267618	1.28670497153255	0.064684914365608	10.8480466955002	2.0373263575354e-27	2.60238537338119e-26
ANKAR	65.6469945627024	0.156928685704828	0.236411776992749	0	1	1
ANKDD1A	143.313213042291	0.656684944744954	0.168553777381883	0.425294204961904	0.670622217518005	1
ANKDD1B	17.9028068300223	0.922304715231347	0.488109278736189	0.691043440322822	0.489538242288211	1
ANKEF1	2.17193759642353	-1.75426469797947	1.48905426275291	-0.785239817800716	0.432312973867168	1
ANKFN1	11.6808764847875	-0.212561787212795	0.594260543015998	0	1	1
ANKFY1	5260.56286458687	1.15128046549478	0.0511498455168676	11.0710102791619	1.73434225947385e-28	2.28566298157198e-27
ANKH	3306.25281430993	-1.50851552260905	0.0516340991618934	-17.8857680796069	1.52240774536163e-71	5.10174096770818e-70
ANKHD1	132.319232935231	-0.090975710915574	0.16980277889619	0	1	1
ANKIB1	3911.24277513751	0.229202806210131	0.0481294307746239	0	1	1
ANKLE1	11.4719759347499	0.0960628873932985	0.55799857767549	0	1	1
ANKLE2	2222.25970384388	-0.277812989818154	0.0667666448734618	0	1	1
ANKMY1	254.882153421123	-0.661990480685843	0.146760615150421	-0.524599059542862	0.599861940652187	1
ANKMY2	901.596008927541	-0.0701361592290226	0.0846757850610767	0	1	1
ANKRA2	375.430005676929	0.0664479909865036	0.104910715102629	0	1	1
ANKRD10	2437.23967558387	0.177423424997726	0.0580651669657206	0	1	1
ANKRD11	5593.16080892154	-0.224064716203744	0.0643616479886421	0	1	1
ANKRD12	1371.97686275529	0.311204081917473	0.0903841510469808	0	1	1
ANKRD13A	2541.6005057154	0.783479033688313	0.0539889722397716	3.67628842436273	0.00023665195225243	0.00106206668551795
ANKRD13B	671.735693586912	-0.144665307709357	0.0955570186060577	0	1	1
ANKRD13C	1397.46333635198	0.277981778040037	0.0684783184258612	0	1	1
ANKRD13D	437.824652584722	-0.0457916639748912	0.111510146036446	0	1	1
ANKRD16	223.223948701285	0.0801807682883846	0.130659811327884	0	1	1
ANKRD17	11127.7732597354	-0.0236065399206062	0.0454264165978165	0	1	1
ANKRD18A	60.1166733864014	-0.821740483923455	0.27548644164483	-0.859354393305034	0.390145023265112	1
ANKRD18B	259.703366159433	-1.45477082819752	0.130180778346413	-6.68125386286329	2.36906420177229e-11	1.68327599530798e-10
ANKRD20A1	2.11266430902418	-0.263951067570157	1.28519541210826	0	1	1
ANKRD23	55.1287735825365	0.0151916310143107	0.278389012103986	0	1	1
ANKRD24	324.814544028113	2.51839113853883	0.13294989096909	14.5422544121403	6.54027297405517e-48	1.38763129074923e-46
ANKRD26	488.84845554507	0.587045576122799	0.105667147778325	0.0193586764269439	0.984554975659369	1
ANKRD27	2805.35564139461	-1.62656093614602	0.0594735536860531	-17.5130099278105	1.14003421841942e-68	3.59202505693254e-67
ANKRD28	4857.73659002164	0.539329480992722	0.0475841650933893	0	1	1
ANKRD29	87.0703535254939	-0.58443283372272	0.2611859257854	0	1	1
ANKRD30B	2.2623835146297	4.61746642193925	1.65011296362047	2.44375173751239	0.0145354249942111	0.0518673613565889
ANKRD31	103.792079721045	-1.44360684746465	0.210272624517916	-4.08330304257698	4.44000617782831e-05	0.000211981279454843
ANKRD33B	265.848850407291	-1.11980026214972	0.127900071040219	-4.18139143942736	2.89730577220549e-05	0.000140418928266791
ANKRD34A	511.367574234152	-0.348506368310501	0.0964202227645442	0	1	1
ANKRD36B	3.49452614569042	-2.59427214108714	1.57026007994562	-1.27957920267369	0.200693168024524	0.562860765488873
ANKRD36C	270.086971311994	-1.73261746900678	0.149857169951952	-7.6580751483211	1.8874044314983e-14	1.53432770688705e-13
ANKRD37	102.886978430795	0.438132015227057	0.216133085466087	0	1	1
ANKRD39	389.103406547073	-0.641886904097461	0.123367705025392	-0.461116660034751	0.644714909597279	1
ANKRD40	4005.62565900093	0.132237606252719	0.0526670576713758	0	1	1
ANKRD42	401.110186672658	0.612888706261496	0.102045187573026	0.273297613780543	0.784624449466635	1
ANKRD44	2456.93371650707	0.144861676578561	0.0572476684708799	0	1	1
ANKRD45	161.062241777905	-0.786234732853059	0.17141168256481	-1.17398493406056	0.240401060264883	0.659119210240145
ANKRD46	359.318623014979	-0.414716457840253	0.11725971334698	0	1	1
ANKRD49	219.959598414617	-0.118196096249333	0.145712727045581	0	1	1
ANKRD50	2801.57338374229	0.212543733558099	0.0598583318835691	0	1	1
ANKRD52	5171.4871455696	-0.0837759916668349	0.051780290834786	0	1	1
ANKRD53	49.7206109292655	0.499432373242402	0.334103426137812	0	1	1
ANKRD54	1901.16174843549	0.548534498557031	0.0611267653909713	0	1	1
ANKRD6	222.552956539906	-0.38607223590106	0.141621664991828	0	1	1
ANKRD61	2.3726999836305	-3.63512970457772	1.81878597769682	-1.67701408630838	0.0935397273475908	0.284206495904695
ANKRD9	1833.29358111811	1.77975507907681	0.0636693799332107	18.7649868795661	1.46033645138776e-78	5.40955983857313e-77
ANKS1A	2493.24326035573	-1.06294887157087	0.0875637815153587	-5.45829409488255	4.80730923455593e-08	2.8290674267421e-07
ANKS1B	52.6998684153895	-1.09399480003882	0.285018944690114	-1.7858279581809	0.0741271184119982	0.230017270761795
ANKS3	181.869345762894	-0.489398410576868	0.149700077036806	0	1	1
ANKS6	630.195072173258	-0.949288829988091	0.0879793931753813	-4.14061539685668	3.46375302271721e-05	0.000166634604876666
ANKZF1	811.329592566403	-0.51165538834745	0.0775296938752207	0	1	1
ANLN	5051.53392947706	-0.998504414427973	0.0593677394819977	-6.96513658825366	3.28085281121307e-12	2.42411690730384e-11
ANO10	1445.67277160072	0.335231700884681	0.0762488111436479	0	1	1
ANO4	1486.87759869916	-0.663796620708692	0.0808880136244772	-0.974144588028898	0.329984753275809	0.865602110698226
ANO5	215.77232321962	1.68912239308988	0.155033818017702	7.12181643468143	1.06513858408134e-12	8.03455665020298e-12
ANO6	5499.76674411881	0.139321801770851	0.0652740366203409	0	1	1
ANO7	369.495513758404	-0.0344200688630044	0.118683365855718	0	1	1
ANO8	1221.73713699535	1.73137341712576	0.0897312162655489	12.7756366717821	2.24304706957047e-37	3.70400037777505e-36
ANP32A	5261.69470249136	-0.719564530029599	0.0504369265331759	-2.6679764069503	0.00763096164951408	0.0286940906360055
ANP32B	5055.625815271	-0.618630601099368	0.060228958832472	-0.558379253955094	0.576585436276129	1
ANP32C	4.9764228340625	-1.71256206250846	0.970347844641576	-1.1620184130207	0.245227985671484	0.671011134280967
ANP32E	6021.19359321642	-0.780421817217247	0.0440944356745565	-4.43189291863441	9.34094069187949e-06	4.72773017440548e-05
ANPEP	46.3792379982295	0.855948455299114	0.29809996444142	0.908918106739187	0.363393355262805	0.941881491534039
ANTKMT	1033.82697667357	0.199498479429804	0.0796832801878352	0	1	1
ANTXR1	10332.385580732	1.09030094204006	0.0839902095130488	6.01618861257345	1.78571497516162e-09	1.13996317883396e-08
ANTXR2	1060.81318065699	1.52730325885373	0.100818623287755	9.34651980085286	9.05791166652614e-21	9.45527321412089e-20
ANTXRL	8.69406470209665	2.46456618214605	0.773345119429557	2.43043646998442	0.0150806496330043	0.0536871126934953
ANXA1	5143.7700029136	-2.44683818943368	0.0731618150098811	-25.4482230817022	7.38657230494382e-143	6.53163612977806e-141
ANXA11	4258.22273582861	0.202678173804317	0.052286581749206	0	1	1
ANXA13	9.33114153773675	-2.04020117155361	0.737686832500716	-1.97265439403406	0.0485349512512254	0.157299607909505
ANXA2	12134.8382673659	0.44788840605715	0.0508224748271653	0	1	1
ANXA2R	52.2401542771178	0.550158440179326	0.28123869828852	0	1	1
ANXA4	1801.29080373634	0.627457854224808	0.0583924946536646	0.727111497404467	0.467157656075953	1
ANXA5	24215.3949975494	0.160357732118858	0.0425080603262783	0	1	1
ANXA6	4206.29805103867	0.185189468987725	0.063354926546292	0	1	1
ANXA7	2227.23396960715	-0.50598485124264	0.0576964342990616	0	1	1
ANXA9	69.8577083016024	1.06543681021313	0.248213323876022	1.93558026100605	0.0529191298553081	0.170100749014271
AOC1	3.18154559039414	0.123996075331723	1.07708310643756	0	1	1
AOC2	206.0964366443	-0.883120018177179	0.148493805058974	-2.00762596162704	0.0446830536254898	0.145885167458543
AOC3	113.718122945754	-1.2628351148531	0.204937686447065	-3.30751813687612	0.000941266165614935	0.0039756530249363
AOPEP	423.518380266397	-0.416748627556163	0.0975085765914612	0	1	1
AOX1	9.53395509917134	-0.583744936074877	0.616928832876605	0	1	1
AP1AR	1106.29302796638	-0.00650695045425412	0.0718290947330797	0	1	1
AP1B1	7580.64782465963	0.051714736680812	0.051183159680544	0	1	1
AP1G1	5009.41664449074	0.181135874520449	0.0521814689067728	0	1	1
AP1G2	425.462047864612	0.316098798437954	0.106188778861089	0	1	1
AP1M1	3663.91962238117	0.111131038691072	0.0476057344958797	0	1	1
AP1S1	4373.38808440842	-0.812655908666594	0.0505474941989129	-4.50380206327794	6.67483799550009e-06	3.42129130764115e-05
AP1S2	12239.7711913327	0.715008697808223	0.0463943011909797	2.80225576139296	0.00507466249062988	0.0196035299032055
AP1S3	467.85117742884	-1.22670790865887	0.105208889699669	-6.09936964918745	1.064875566532e-09	6.89102196170328e-09
AP2A1	6355.67738164914	0.381638172245451	0.0483022515182386	0	1	1
AP2A2	415.26398858399	0.129874366265439	0.151338361980847	0	1	1
AP2B1	14389.5094799596	0.53194834795008	0.0433232085376472	0	1	1
AP2M1	14865.5160793722	0.54705198728638	0.0414041364289238	0	1	1
AP2S1	7188.87979130236	-0.273002467298636	0.0462945442584084	0	1	1
AP3B1	3767.38065616957	0.13663436192551	0.0734439459647374	0	1	1
AP3B2	31.2977243754647	0.192783733649874	0.34620671238385	0	1	1
AP3D1	12364.8941670519	-0.259561973895947	0.0428894931987617	0	1	1
AP3M1	2420.73617644492	0.090332306553052	0.058101958186614	0	1	1
AP3M2	1254.36303768957	-1.22292707789508	0.0697935806574713	-9.14019701934849	6.23386553438109e-20	6.32898970475757e-19
AP3S1	1513.74247226145	-0.48693185577815	0.0752947961428707	0	1	1
AP3S2	11.4268925752767	0.198540863592649	0.584423219633837	0	1	1
AP4B1	368.848597227966	-0.579323685722512	0.113252230615308	0	1	1
AP4E1	1324.57115232147	-0.110838448836484	0.0803858977878144	0	1	1
AP4M1	615.874994040458	0.0293005445021196	0.0841854349711365	0	1	1
AP4S1	199.820201107709	0.310996916066082	0.136535270133011	0	1	1
AP5B1	1877.36323202152	0.922504511704244	0.0659351196367202	5.11873662418113	3.07589149667842e-07	1.71793679109513e-06
AP5M1	2544.92766067968	1.29463527739139	0.058167204873584	12.1999205382767	3.11127425502586e-34	4.76992448986404e-33
AP5S1	1052.35240717883	1.03759107186768	0.0778319337491731	5.81497914887008	6.06414444866642e-09	3.7762455162845e-08
AP5Z1	907.314452072224	1.28087268832802	0.106188581652114	6.5531781054179	5.63252702016255e-11	3.92472879198515e-10
APAF1	2178.52249147134	-1.39927951972981	0.0687532162095868	-11.843511687476	2.32509415250035e-32	3.42295815834262e-31
APBA1	45.7057432568178	-0.611266132997347	0.312058453118297	-0.0841705543781246	0.932920829290645	1
APBA2	28.0868173399856	0.772620442146279	1.32742255509372	0.141341912133647	0.887599840844532	1
APBA3	649.058112365357	0.201678842556872	0.0914028090369278	0	1	1
APBB1	1878.89778181176	-0.304725823379392	0.0698923673634358	0	1	1
APBB2	1015.3845834023	0.122961809602201	0.0895869429959236	0	1	1
APBB3	116.923317569668	0.416836473277176	0.181685206804024	0	1	1
APC	6594.54999259286	0.747045577054834	0.0645489020621055	2.51043119058667	0.0120583820140511	0.0438736883155254
APC2	721.473669578783	2.34181337623162	0.120394981661377	14.5920814305437	3.15425192129986e-48	6.77620326541316e-47
APCDD1	46.3557592435924	-0.540313068368942	0.297099675553807	0	1	1
APEH	4402.42967368279	-0.164501459206515	0.0503334808582912	0	1	1
APEX1	632.459474166694	2.01650520489523	1.0721145536663	1.33521665198921	0.181805448334714	0.518051034277669
APEX2	1051.26914309217	-0.733820030507571	0.0731798580726055	-2.03362010295126	0.0419899133579349	0.137979801602459
APH1A	10446.5232151447	0.861266370684875	0.0798062878889554	3.46171182738482	0.000536751540542414	0.00232439703465224
APH1B	835.905207687757	0.607845050222769	0.10572877106556	0.216072219439713	0.828931453894375	1
API5	5835.53317806878	-0.704157077840921	0.0516880353933598	-2.30531257251516	0.0211490739132652	0.0735521966646061
APIP	1030.21154855848	-0.121562391390337	0.0698844839554126	0	1	1
APLF	132.449441334955	0.254270289977896	0.170220435789817	0	1	1
APLN	16.8030485790695	1.17763530467509	0.633163898012791	0.935990359739559	0.349278151223817	0.909206112820457
APLP1	743.375111798551	0.990697374673155	0.0915080100884767	4.43346297532748	9.27314382661308e-06	4.69688504388614e-05
APLP2	17291.1630710504	0.426509041798751	0.0674335819282554	0	1	1
APMAP	6829.95707928715	-0.40280270085389	0.0697277079068503	0	1	1
APOBEC3B	1300.46991328866	-0.771809719301783	0.0766465220785571	-2.43728892369464	0.0147978505928363	0.0527351378641222
APOBEC3C	2191.40526488872	0.562941616393495	0.056391837748384	0	1	1
APOBEC3D	1144.839120172	0.81967332250267	0.0744495383998004	3.15211252543239	0.00162093794433856	0.00662390443205256
APOBEC3F	831.697619198257	1.10849634279082	0.107097176713545	4.88804988941049	1.01839726049087e-06	5.51487667020459e-06
APOBEC3G	619.35686667629	0.593719378610617	0.100908186435554	0.0864090310074619	0.931141268078215	1
APOBEC3H	18.900731726394	1.27836666207925	0.472644769176157	1.46699319932773	0.142377905356689	0.417775973200339
APOBR	3.64752094252521	4.26060328820677	1.59521309844082	2.30414562906946	0.0212144700998609	0.0737497272675906
APOC1	2857.95192422074	-0.524015484967834	0.0613462493488399	0	1	1
APOD	3518.27925112725	0.231843349814831	0.0752956570820992	0	1	1
APOE	14761.570922477	2.14373005682891	0.0987019079313741	15.7922991510222	3.51530023279775e-56	8.744229580894e-55
APOL1	418.253988492426	0.888072675547744	0.122850546025286	2.46700308100676	0.0136249185241123	0.0489882301394238
APOL2	1673.72589307394	1.00439036743683	0.0604816122028463	6.93417969795942	4.08585019219129e-12	3.0107883190416e-11
APOL3	22.0632919760063	0.811416098509713	0.407885658539243	0.555096983111823	0.57882832621227	1
APOL6	1482.43620833197	0.81788492164706	0.0954876928889397	2.43889986867653	0.0147320497089804	0.0525279587178162
APOLD1	441.666951905833	0.384603901781487	0.113915711806564	0	1	1
APOO	1133.13725522849	0.260279959357763	0.0823433457532958	0	1	1
APOOL	1594.54013067389	0.408174377157932	0.0648419188462362	0	1	1
APP	47444.3045006495	0.639068975067906	0.0704647522352321	0.767319451963834	0.442891605856597	1
APPBP2	3059.37356813531	0.689023337694905	0.058507856057269	1.77793795064177	0.0754140463669487	0.233640352510262
APPL1	3276.21312177057	-0.171124987860439	0.0567169578603017	0	1	1
APPL2	1521.0681330385	0.214252231411389	0.0631963491016483	0	1	1
APRT	2988.39479675674	-0.719668613615183	0.0499789451181874	-2.69450692279971	0.00704928622415622	0.0266604627451118
APTX	701.406496553472	0.000991417411331509	0.0828755891806753	0	1	1
AQP1	10.6904373756707	-0.0739985309410869	0.599051403484532	0	1	1
AQP11	32.2729111754465	1.22401377235762	0.359837662852797	1.775839047229	0.0757594497559428	0.234551393348758
AQP3	253.937205039119	1.579378059229	0.138446842074705	7.18238165874842	6.85073543876522e-13	5.23098495396747e-12
AQP6	12.5679647604948	2.393625540523	0.62772647258096	2.88123190517465	0.00396124066793164	0.0154812559437328
AQP7	2.34547197381018	2.53408453192378	1.53567374681879	1.26920482684645	0.204368019971874	0.571879967687732
AQR	2962.05003899336	-0.43200259983241	0.0636914703891588	0	1	1
AR	13.493334215401	-0.88262532502137	0.521618190371367	-0.570580801274348	0.568283835647254	1
ARAF	2636.84114632708	0.277447748536462	0.0634823104812803	0	1	1
ARAP1	3965.59766327402	0.874076823536924	0.0510641672840494	5.66105037861296	1.50449247344159e-08	9.15249615667576e-08
ARAP2	562.698079437435	0.41696882709352	0.0879104527156653	0	1	1
ARAP3	1541.48237817778	-0.236383008157555	0.0725097055317492	0	1	1
ARC	62.9840308861904	0.626765576380059	0.270862160177991	0.154194946804726	0.877456026408193	1
ARCN1	5921.79459068684	-0.155364524691007	0.0575807684839413	0	1	1
AREG	4.48687350622903	-2.57689616178887	1.06638252175859	-1.86790023387106	0.0617759782938049	0.195452806670104
AREL1	5073.88623930903	0.753994957418626	0.0889802690229533	1.89924080107055	0.0575328224273485	0.183339889372062
ARF1	13235.7535402411	-0.312031768588523	0.049095959292707	0	1	1
ARF3	11252.6980976336	0.0561678186268187	0.0422519461244023	0	1	1
ARF4	4522.37311988309	-0.189627647932024	0.0613128300149874	0	1	1
ARF5	3028.41251697622	0.0636493262568525	0.0516854354349218	0	1	1
ARF6	5684.66802357335	-0.235818628075416	0.0493804188939465	0	1	1
ARFGAP1	1910.5561602848	0.234836344011483	0.0577278851131136	0	1	1
ARFGAP2	2198.07022994684	-0.123679465665979	0.055773648158984	0	1	1
ARFGAP3	1274.67441437066	-0.923156282736879	0.0856480329169663	-3.94820839685499	7.87382490708216e-05	0.00036782087313043
ARFGEF1	6954.78701828906	0.378701060899991	0.0587600690904681	0	1	1
ARFGEF2	10019.6391466609	0.724678859867216	0.0496005703639747	2.81607366290824	0.00486145186641213	0.01880108896192
ARFGEF3	716.639060791005	1.2072949979875	0.0818708964723672	7.60093054798217	2.94008877041938e-14	2.37459379418786e-13
ARFIP1	1262.0198235961	-0.263087687952658	0.069902001639718	0	1	1
ARFIP2	1536.29076179309	0.381135805642853	0.0656054778590161	0	1	1
ARFRP1	609.386067694021	0.414608162273074	0.0888203604750188	0	1	1
ARG2	698.898138393643	-0.342714260206242	0.0862907748591093	0	1	1
ARGLU1	967.025302529838	-0.00706324701507451	0.0835135430095367	0	1	1
ARHGAP1	3692.99164022939	-0.0839656909255706	0.0473687964394598	0	1	1
ARHGAP10	493.161718987871	-0.319872783634404	0.0976823976087138	0	1	1
ARHGAP11B	6.05787287739549	5.03167664154195	3.91424477252257	1.1360241630153	0.255946451824968	0.69700021234115
ARHGAP12	1742.99333802807	-0.366867453711826	0.0631443309223074	0	1	1
ARHGAP15	42.1894830268304	0.61410598283545	0.310309803330252	0.0937965301871999	0.92527078804417	1
ARHGAP17	443.43029009699	0.569127575103132	0.378456650045357	0	1	1
ARHGAP18	1788.59528063793	-0.552296425571502	0.0660371124176267	0	1	1
ARHGAP19	529.6519094195	-1.27542894101134	0.105281146953919	-6.55795421105672	5.45509523374567e-11	3.80496362716123e-10
ARHGAP20	101.700588433677	-1.56246622752764	0.21750763515832	-4.49393984177224	6.99173876669087e-06	3.57303398718364e-05
ARHGAP21	2909.13963463708	-0.382733763593864	0.0599214569221683	0	1	1
ARHGAP22	63.617078162555	-1.33620210049697	0.282896833420153	-2.65539239663846	0.0079216201763342	0.0297299359629892
ARHGAP23	80.0956491053506	1.43117797228817	0.303487482920559	2.78818079791998	0.00530049534144312	0.020406907064556
ARHGAP24	797.745916457383	2.45075344930094	0.104350997188029	17.8795938666409	1.70071328278932e-71	5.68536006192938e-70
ARHGAP25	138.759929711068	-0.978612697048315	0.188424678857321	-2.08896573121595	0.0367108080689111	0.122185122727658
ARHGAP26	670.701662476482	0.130834955611719	0.08594893215056	0	1	1
ARHGAP27	6.98263406234995	2.86684179145963	1.22749163474935	1.85894691813975	0.0630346627961094	0.198930022630319
ARHGAP28	341.06165476015	-0.0725347239901602	0.125828980787838	0	1	1
ARHGAP29	1378.3506071072	-0.206373668805149	0.0623269658359317	0	1	1
ARHGAP30	7.73448062639016	0.301843984214379	0.71231562612382	0	1	1
ARHGAP31	7270.14971752444	0.557596298831542	0.0568532800047078	0	1	1
ARHGAP32	1120.68105323168	-0.61498189659358	0.067593123971299	-0.443564298142376	0.657357622627949	1
ARHGAP33	137.217870524667	-0.0431974577390892	0.167650145840062	0	1	1
ARHGAP35	8568.7873022162	0.0284935294807793	0.0439370703025458	0	1	1
ARHGAP39	320.805182476489	0.302441250076671	0.115996896383938	0	1	1
ARHGAP4	54.131219846562	1.890906771476	0.356206591970749	3.66614992791384	0.000246229599338691	0.00110360460710795
ARHGAP42	1288.96974199366	-0.120665028403328	0.0683205144020057	0	1	1
ARHGAP44	55.6491709810389	0.157732069990135	0.256655529046022	0	1	1
ARHGAP45	555.898418798047	-0.62084016144121	0.109882700027735	-0.326167462504682	0.744297657569946	1
ARHGAP5	13296.0731918499	-0.250697169382185	0.0545042731221951	0	1	1
ARHGAP6	37.7989450783765	-2.24099501036388	0.366137341359421	-4.52287932232037	6.10040249939646e-06	3.13506249181582e-05
ARHGAP9	39.5612131695863	0.603424431414142	0.306957374623818	0.0600227684274469	0.952137500797867	1
ARHGDIA	16781.6483768953	-0.598519246074807	0.0396335549893632	-0.341106067281507	0.7330237338291	1
ARHGDIB	25.6891342459875	-1.1503255990665	0.41486745854673	-1.36266556323029	0.17298793562123	0.495915633889265
ARHGEF1	3691.78457290213	-0.391766514015287	0.0514173935296074	0	1	1
ARHGEF10L	872.980539525553	1.36949668579989	0.0824710138074747	9.5123928951724	1.86326299251096e-21	1.99983418757676e-20
ARHGEF11	3945.46818812929	-0.653562329074173	0.0501757626721	-1.36644318736578	0.171799901294863	0.493025428632203
ARHGEF12	8410.82857749195	0.777006452447953	0.0509207010487591	3.77069538504776	0.00016279328771077	0.000740539263645472
ARHGEF16	49.4218828306925	-1.14369893557716	0.33899012188867	-1.64812748071947	0.0993265141864855	0.300059335120117
ARHGEF17	1128.26222942844	0.15322966026153	0.0784358989576482	0	1	1
ARHGEF18	2577.08274380959	0.259736461543528	0.0524605102823104	0	1	1
ARHGEF2	4784.6833385102	-1.05045935607098	0.0584528088942986	-7.96299382143777	1.67925849172888e-15	1.42778640742159e-14
ARHGEF25	694.203835615021	0.052925615990267	0.0937699646547501	0	1	1
ARHGEF26	3.1354596380004	-1.91228460074652	1.19171144053479	-1.1137634125178	0.265380696971945	0.718693505769114
ARHGEF28	600.009231021655	-0.899748069556053	0.0879189433184773	-3.57998012346339	0.000343620344166248	0.00151436026917768
ARHGEF3	1099.1802257922	1.30961636552014	0.0830179176585308	8.72843340278214	2.58224430332908e-18	2.47671381535538e-17
ARHGEF33	2.61069651314854	-0.748518935064164	1.3554897137248	-0.120634582032219	0.903980476360551	1
ARHGEF35	22.7671171727129	1.05707503263542	0.406147674387094	1.16232361381318	0.245104038205738	0.670805900089426
ARHGEF37	776.860323233886	2.34395230853181	0.104934036853339	16.7624572662749	4.59244772723828e-63	1.31133517811516e-61
ARHGEF39	794.337582869812	-1.6030487833503	0.0822273458269659	-12.3809028871322	3.31591286328895e-35	5.20594521239843e-34
ARHGEF4	295.641152502965	0.545593747025208	0.204212272305495	0	1	1
ARHGEF40	2458.69967868565	-0.599250355518411	0.0592022782795778	-0.240706201391692	0.809782832256155	1
ARHGEF5	18.2017804816837	1.1179240299197	0.514777601593947	1.03525100600641	0.300551704020121	0.80236884598749
ARHGEF6	1566.0331858505	0.355117308991364	0.0758265448451474	0	1	1
ARHGEF7	3103.15956561105	0.70197855008577	0.0626645745414653	1.86674131184543	0.0619377216593712	0.195783766850402
ARHGEF9	425.264848914746	0.177114065231401	0.104192233291853	0	1	1
ARID1A	11405.4077673832	0.14651123672882	0.0453311411160323	0	1	1
ARID1B	4515.34236056212	0.659692774518936	0.0514061569495737	1.45299277267906	0.146225760677174	0.427875806114719
ARID2	3099.05021869664	0.34636767596702	0.0541758607387258	0	1	1
ARID3A	716.594398270843	-0.0592462931331601	0.0926679280276293	0	1	1
ARID3B	226.906278710716	0.0984634245176937	0.155682830231262	0	1	1
ARID3C	14.3462807243367	-0.925402912132468	0.558513275920484	-0.609480431009364	0.542206039851773	1
ARID4A	781.077853793917	0.024623796314086	0.0870145948077755	0	1	1
ARID4B	1815.1728464784	0.345895276607376	0.0701437378997715	0	1	1
ARID5A	559.807318546564	-0.890738793177874	0.125937131529981	-2.42770967913534	0.0151945008917156	0.0540222643895861
ARID5B	3197.04983018685	0.213998880150486	0.0650465903463937	0	1	1
ARIH1	5187.99888337416	0.365035733397074	0.0532396839800407	0	1	1
ARIH2	4305.02523554023	-0.347273673078281	0.0503250398387691	0	1	1
ARL1	2392.4054088036	9.04477820089765e-05	0.067245416920686	0	1	1
ARL10	6.79734166638255	0.465706665548661	0.716926714805535	0	1	1
ARL11	4.58975818561562	-1.49112207611579	1.01448543300965	-0.893183920273372	0.371758687652853	0.960656970771117
ARL13B	640.66637750786	-0.597676418986886	0.0829667920082013	-0.152789069940574	0.878564617452222	1
ARL14EP	584.608424429779	0.0710946379742118	0.0870293450300908	0	1	1
ARL15	698.405653775686	-0.287550011817967	0.0857040392817651	0	1	1
ARL16	750.673140033145	-0.0486566775037954	0.0867338326188929	0	1	1
ARL2	855.178308023925	0.0575763145566618	0.0777505103997064	0	1	1
ARL2BP	2490.18127597364	0.145148681506121	0.0572247858980693	0	1	1
ARL3	361.502456930955	-0.0548767910470912	0.116372149624551	0	1	1
ARL4A	193.811775216805	-0.461383658791059	0.16071729392269	0	1	1
ARL4C	2519.40586790058	1.74217862002477	0.0908966695065333	12.7307042855029	3.99221737105587e-37	6.5529738069092e-36
ARL4D	504.410435733773	0.310232444964445	0.128321696806838	0	1	1
ARL5A	2513.68080782421	-0.468601426854234	0.0599494665927355	0	1	1
ARL5B	1614.38177488678	-0.0388220780865123	0.0633199130057142	0	1	1
ARL6	279.663562869387	-0.274228082329423	0.124518850250841	0	1	1
ARL6IP1	15623.8343468371	0.31276848382017	0.0671916584402823	0	1	1
ARL6IP4	2820.62242432928	-0.169369764237217	0.0637756686595489	0	1	1
ARL6IP5	7071.91849447564	1.17319524165416	0.0919361750902437	6.3978650523235	1.57564443175622e-10	1.0680406815851e-09
ARL6IP6	893.321289803957	-1.17036594463158	0.088490040903355	-6.61504886488738	3.71429032760211e-11	2.60799504252636e-10
ARL8A	791.471303233008	0.433080008013144	0.0782419192653721	0	1	1
ARL8B	2530.92511771598	0.509894369899757	0.0596568401585258	0	1	1
ARL9	2.2690049139713	-0.478272806401354	1.28903912299133	0	1	1
ARMC1	3030.07092898414	-0.460842716057972	0.0524659075479795	0	1	1
ARMC10	904.248467080484	-0.740762326044014	0.0811567156397084	-1.91927833471618	0.0549491183772115	0.17617137227557
ARMC2	65.4358392535925	0.354663899552122	0.239914898869924	0	1	1
ARMC5	698.990726536492	0.65119800814255	0.0818363593237613	0.808907051701276	0.418568612444997	1
ARMC6	1140.38312462955	-0.510054886775915	0.0795492602200913	0	1	1
ARMC7	750.307548961234	0.876925092119079	0.0789083625586724	3.69954568379261	0.000215985760647563	0.000972823146709005
ARMC8	1641.07591920973	0.0816364961988137	0.062046107207694	0	1	1
ARMC9	8726.86963207472	2.26724901308825	0.063693593021601	26.4115891926167	1.00851070712661e-153	1.04717028423313e-151
ARMCX3	2258.86519020045	1.09154321992832	0.0648689668792212	7.8087141555907	5.77743616394103e-15	4.78462477721908e-14
ARMCX5	318.107622083963	-1.26583018812855	0.123641262193572	-5.50649658576473	3.66045059466111e-08	2.17186735283226e-07
ARMCX6	261.564297310686	-0.0551378728938777	0.138594388749649	0	1	1
ARMH1	7.81282645074672	-0.722253418684993	0.696099376582015	-0.197175034632173	0.843690566572862	1
ARMH3	963.955296558266	0.748482298670367	0.079333786719861	2.06068946699401	0.0393326751511981	0.130090165449402
ARMH4	2154.0021100119	2.7781050587282	0.0988666968520116	22.18244493402	5.07450460457892e-109	2.88594025354185e-107
ARMT1	883.7381057252	-0.180979446792819	0.0737144428235572	0	1	1
ARNT	2068.31234893967	0.227012051353286	0.0606780134251498	0	1	1
ARNT2	5207.61572504495	0.171153052058078	0.0440419704266701	0	1	1
ARNTL	442.39810694957	0.47880563525964	0.102271633826668	0	1	1
ARNTL2	263.833906300514	-1.01192891650472	0.125654274043952	-3.39764739204481	0.000679679633304582	0.00291662149470025
ARPC1A	7299.88911581071	-0.317192042105001	0.0433371069762559	0	1	1
ARPC1B	13487.2067279067	0.142569884618732	0.0445786397964054	0	1	1
ARPC2	6953.48676388289	-0.716416681920879	0.0464191928750348	-2.83108502714956	0.0046390386997125	0.0179866094535388
ARPC3	4527.33734510989	0.0804297423380959	0.0494791026315493	0	1	1
ARPC4	3015.5942372978	0.307450499762437	0.0521262114574374	0	1	1
ARPC5	6951.05304638749	-0.011230170551019	0.054457653822306	0	1	1
ARPC5L	925.986663481188	-0.463354053523318	0.0781875829433956	0	1	1
ARPIN	1362.71002111285	-0.182313883981062	0.0698240484881418	0	1	1
ARPP19	10566.3697093388	0.309593887620768	0.0457278258242085	0	1	1
ARPP21	76.8988746550689	-2.8097411800759	0.274528462229877	-8.10386348287999	5.32408451863738e-16	4.61847483623063e-15
ARRB1	1249.87266138277	-0.153352138521811	0.072543755656124	0	1	1
ARRB2	1022.44335176194	-0.845649461252772	0.0780162328516817	-3.34096445990026	0.000834879093115911	0.00354707155928291
ARRDC1	600.889351394593	-0.236247521739436	0.0940062264289729	0	1	1
ARRDC2	380.623738240854	0.506110589476735	0.111924098502101	0	1	1
ARRDC3	649.090716940299	-0.121545150775396	0.0929207508046914	0	1	1
ARRDC4	1222.83591365331	1.10905569090511	0.0882897232767598	5.93563635104357	2.92707941139272e-09	1.84963349066614e-08
ARSA	1469.07654885203	1.23968139319623	0.0902228690391238	7.25626883924892	3.97913843050466e-13	3.06221624528337e-12
ARSB	2808.39875437711	0.735766212794203	0.0732499209156904	2.05824403507183	0.0395667134676126	0.130706525617522
ARSD	1583.00211221415	1.89107251576811	0.112016154305457	11.6596800154965	2.04810631089573e-31	2.94248900389276e-30
ARSG	312.156101676545	0.738140256024876	0.150119945009342	1.02011931869111	0.307671875640751	0.817396923344084
ARSI	21.5049819727149	0.582295059541994	0.455352319982871	0	1	1
ARSJ	504.042730639837	-1.14932541885537	0.101414977944872	-5.56451749328518	2.62878758591551e-08	1.57268278710423e-07
ARSK	557.086806567352	0.263872160839747	0.115566201814167	0	1	1
ARSL	992.37665402093	0.470752899196766	0.0895349602401727	0	1	1
ART3	446.291201784428	-2.0274243804403	0.117411976251617	-12.285155454237	1.08835611059491e-34	1.68553772336879e-33
ART5	2.18040082624672	0.189663109489818	1.25132202002497	0	1	1
ARTN	3.15647668364155	-0.524136701236157	1.16849510277447	0	1	1
ARV1	1342.01901482115	0.517721862662684	0.0773473425210909	0	1	1
ARVCF	116.620588419884	0.190878284494301	0.181969600272035	0	1	1
ASAH1	9191.95835331615	1.49818600463211	0.0880314883154101	10.373401860028	3.27648583175894e-25	3.93925568509544e-24
ASAH2	28.706995378159	-0.602644679776639	0.388759200283011	-0.0453871696510189	0.96379870758466	1
ASAH2B	96.8297835358434	-0.462321947364325	0.226265690235731	0	1	1
ASAP1	5026.15801472939	-0.321897441401954	0.0484486471374454	0	1	1
ASAP2	2660.24787694177	-0.612043979149253	0.0537643389960438	-0.503009609236399	0.614957516188982	1
ASB1	1570.39458303182	-0.0266420361551192	0.0638293333428752	0	1	1
ASB11	3.65625608963443	3.31930736476112	1.33100233681658	2.05432198661716	0.0399445381056369	0.131891071856386
ASB13	659.579256963648	-0.626083705728725	0.102076436996308	-0.402479817454947	0.687330938776484	1
ASB14	26.9831444320381	0.718917660487166	0.469444241354241	0.285268512615777	0.775438434319135	1
ASB16	32.9889295726605	-0.0569336015069967	0.362255978299685	0	1	1
ASB2	45.000826949134	-0.479704567053723	1.25983465117372	0	1	1
ASB3	45.0581206442398	0.00177172529732325	0.293360075431911	0	1	1
ASB4	95.0468875681324	-1.51779740226732	0.20716316188265	-4.5027185035712	6.70897203814276e-06	3.434933535853e-05
ASB6	955.934742808991	-0.100610428268274	0.0810548222719193	0	1	1
ASB7	1054.70894022437	0.22338651904846	0.068702261039437	0	1	1
ASB8	1166.92239180943	0.608246122236406	0.0702729305397125	0.330797677823735	0.740797315061667	1
ASB9	692.933527775553	-1.51703418053098	0.0911183928376154	-10.2288259428806	1.47294187302622e-24	1.73288766624011e-23
ASCC1	934.000488481183	-0.0676097801065272	0.0792396845897685	0	1	1
ASCC2	2472.58599729593	0.0316598626178018	0.0549984682444826	0	1	1
ASCC3	3180.03617163348	-0.383720381258286	0.0781632855262246	0	1	1
ASCL1	13.5566676250057	0.469615045916482	0.534293150515092	0	1	1
ASF1A	778.740801646855	0.433948772954287	0.0849157669157202	0	1	1
ASF1B	6.80664519749974	-1.79523640925329	0.983223102049314	-1.23088687270551	0.218365178005831	0.605807953814313
ASGR1	4.15764630773613	0.828268049134024	1.02484612260357	0.237370317132112	0.812369515243392	1
ASH1L	4686.20898685167	0.508160236488002	0.0541198431140589	0	1	1
ASH2L	2841.39474001087	-0.338867278318004	0.0545302537973121	0	1	1
ASIC1	1328.42353184484	-0.404288710933715	0.0752540116494287	0	1	1
ASIC2	2.17896879131182	-3.50482234139302	1.62292566013287	-1.79911034320203	0.0720012278361875	0.224487904623018
ASIC3	24.866061287293	-0.231662406009267	0.413922040742444	0	1	1
ASIC4	8.52342561546174	-0.497578451946943	0.668889911450149	0	1	1
ASIP	17.1127300411036	4.27612954139204	0.763938753460126	4.83170872622147	1.35366200192785e-06	7.27294841176916e-06
ASL	928.110091888501	-0.137595277768316	0.0783142138092643	0	1	1
ASMTL_1	67.0953492469117	-0.675700706506484	1.5213453646477	-0.0596187483881988	0.952459285874185	1
ASNS	16.2131603235713	-2.16832500569937	0.532817853429356	-2.97160651714029	0.00296246090903506	0.011731721820062
ASNSD1	654.22831483378	-0.0145291354136554	0.0851909895179102	0	1	1
ASPA	12.9359649707118	7.12507194090988	1.27251931469223	5.1394677199785	2.75517816297942e-07	1.54384594856075e-06
ASPH	13560.3128574411	-0.2547575070823	0.0643628247096251	0	1	1
ASPHD1	804.626826802781	0.115031376049765	0.0832437304639305	0	1	1
ASPHD2	179.481857673091	-0.459390100420998	0.148349993846881	0	1	1
ASPM	6196.22526113069	-0.76506581325471	0.0614465568095811	-2.93044594529068	0.00338475875915909	0.0133117657254044
ASPRV1	94.3867503345544	0.719588490217782	0.202054474833896	0.666100022424268	0.505347170209352	1
ASPSCR1	894.683698855066	-0.116015301811599	0.081342049814003	0	1	1
ASRGL1	289.574068961312	0.297702704786411	0.121909524408496	0	1	1
ASS1	5.44144550620177	4.86851384133276	1.37881246256691	3.10666893259597	0.00189208166551293	0.0076543303741205
ASTE1	296.62201252638	-0.187789250388354	0.140659397625706	0	1	1
ASTN2	178.157190752263	-0.347971411277292	0.148367318883077	0	1	1
ASXL1	3760.81402143523	0.0866130221033052	0.0526721319796735	0	1	1
ASXL2	5284.78181756968	-0.0543388801245897	0.0530577483751922	0	1	1
ATAD1	2756.02955407265	0.604835438356141	0.0953997720667898	0.207919137817799	0.835292105890186	1
ATAD2	3212.78967195217	-2.38504657452067	0.0695074091794713	-25.8971898934237	7.1632244159253e-148	6.96306055635973e-146
ATAD2B	657.614376733619	0.511851087556107	0.0846116439306852	0	1	1
ATAD3A	3845.10548905944	-1.0001854680703	0.0491503643699308	-8.44725107112949	2.98241886612888e-17	2.74526749356363e-16
ATAD3B	1765.34800910589	-0.64671941345773	0.0709487054302333	-0.869915991891084	0.384346315380893	0.988896301597619
ATAD5	978.509529725867	-1.84986962566257	0.0834753734769072	-15.1526081642808	7.28184877714543e-52	1.67739528301773e-50
ATCAY	4.56560721160686	-0.317991761029274	0.943247183727006	0	1	1
ATE1	1721.4359649618	0.151152341106227	0.0614786886208396	0	1	1
ATF1	854.792742095313	-0.00277408643745817	0.0765760096911428	0	1	1
ATF2	2623.30579544013	0.186179116216268	0.0655361273908841	0	1	1
ATF3	948.767510023845	2.34881076771313	0.126920385721516	13.8969855605641	6.60656841660439e-44	1.26998073938261e-42
ATF4	5691.79834278338	-0.745674624741307	0.0759983629768107	-2.11418533831226	0.0344994406315701	0.115582824076338
ATF5	508.065427053527	0.911886039684125	0.0937933438711753	3.48517310709278	0.000491818752364793	0.00213927890190792
ATF6	3965.45213545065	0.155920677733478	0.0750303846685243	0	1	1
ATF6B	77.3438245272882	7.25510099207619	2.28997219173032	2.91274322725998	NA	NA
ATF7	1520.59915208532	0.243422975881552	0.0656404499700418	0	1	1
ATF7IP	5749.07285215837	-0.197192671312191	0.0623296313417557	0	1	1
ATF7IP2	312.522935706112	-0.0113836020931445	0.124311888041301	0	1	1
ATG10	382.267312325879	0.160085949574118	0.107796935424142	0	1	1
ATG101	1616.04741007575	-0.736776406511817	0.0716300060434092	-2.11889423016155	0.0340994066824404	0.114382395494255
ATG12	1068.61233554225	-0.221955695222724	0.0739647116425761	0	1	1
ATG13	3662.31251981281	0.491973987711393	0.0514697746966665	0	1	1
ATG14	1413.08760155126	0.962023512349708	0.072518339367057	5.1990091836132	2.00353627974826e-07	1.13660878519163e-06
ATG16L2	116.016781467265	0.131503376785084	0.185904808896146	0	1	1
ATG2A	3142.6966255613	0.493418696102912	0.058906465019442	0	1	1
ATG2B	3170.55176150971	0.50997764706466	0.0510791180628381	0	1	1
ATG3	2374.325758225	-0.514342498634027	0.0563491601013118	0	1	1
ATG4A	420.212581843322	0.731480689510985	0.100730125491864	1.45418948696551	0.145893778888797	0.427177981937587
ATG4B	860.757094882083	0.491404742695458	0.093597635273012	0	1	1
ATG4C	572.821205638487	-0.483808201920098	0.090112675237251	0	1	1
ATG4D	1599.54070652967	0.514035216407177	0.0667708583680169	0	1	1
ATG5	777.19510317988	-0.297867449546964	0.0975062736266419	0	1	1
ATG7	703.667390787011	0.147996122624203	0.0828213382022765	0	1	1
ATG9A	5637.34295422155	0.60078538383125	0.087121735998373	0.181187664023881	0.856220277031829	1
ATG9B	205.960769333944	-0.0795938099247965	0.150057162343286	0	1	1
ATIC	4699.91697921707	-1.42481815456376	0.0507508021800576	-16.5478794125103	1.65842062377573e-61	4.53698863662079e-60
ATL1	263.61320345498	3.70541595775458	0.18976232927804	16.443811422564	9.28888397362581e-61	2.51111328880701e-59
ATL2	2887.94684356464	-0.649719530729959	0.0678693951713616	-0.953589325005037	0.340291561395487	0.88983446218539
ATL3	5257.11078327388	0.823334718237256	0.0671524104897712	3.54916102786154	0.000386460673390563	0.00169715795882443
ATM	3000.31974863791	-0.14547848124086	0.0628511618284974	0	1	1
ATN1	7719.17788816696	0.505519328179348	0.0446030119454682	0	1	1
ATOH7	2.43729494048416	0.531194970806405	1.2169104847872	0	1	1
ATOH8	628.74463484656	-0.64115634453998	0.102093656771767	-0.550047341976579	0.582286902719542	1
ATOX1	3234.04815327624	-1.61530545743824	0.0621432745644085	-16.5795166839878	9.80139025672581e-62	2.70297494685481e-60
ATP10A	365.733404378714	0.439084671669988	0.128462549732483	0	1	1
ATP10B	1447.96064496622	-0.0534863316084961	0.098188465975641	0	1	1
ATP10D	2308.6610540819	1.70496985569458	0.0886447475296762	12.6343622933738	1.36496263721022e-36	2.21923818571806e-35
ATP11A	7112.88687617848	-0.191425075642908	0.0807476956784893	0	1	1
ATP11B	6884.48394873003	0.342333733781219	0.0747180758493463	0	1	1
ATP11C	1302.17123995561	-0.079200838727579	0.103927108901208	0	1	1
ATP12A	9.60434597084289	-0.336750390219749	0.750748372480319	0	1	1
ATP13A1	6530.74854838126	0.590337758555528	0.0771940628462577	0.0691472680503804	0.944872396576197	1
ATP13A2	140.927949679851	-2.25486002209811	1.93628471290141	-0.862404175879655	NA	NA
ATP13A3	10265.0129786194	-0.0799232766012269	0.0563303603873807	0	1	1
ATP13A4	5.87450577009143	1.15895811042136	0.847567863479698	0.677182483140601	0.498290180349667	1
ATP1A1	79175.1246862489	1.05010573420689	0.0846858291025085	5.49213179036013	3.97110870294217e-08	2.34805935645062e-07
ATP1A3	248.805864031639	3.91933357626891	0.197671192149008	16.8680804725224	7.7266693367229e-64	2.23893720780389e-62
ATP1B1	12188.1414131438	2.20994655050327	0.0678120672748703	23.9624983547057	6.84574770794227e-127	4.76283340533283e-125
ATP1B2	503.699848098769	2.39521699179935	0.318334973144741	5.68651623136702	1.29657068039179e-08	7.91219846191002e-08
ATP1B3	10889.1464281675	-1.23943394786842	0.057783178184696	-11.3256828099108	9.79129117821431e-30	1.35009493851716e-28
ATP2A1	93.5592287582348	-0.178358303390707	0.200753201167832	0	1	1
ATP2A2	25064.7029037734	0.0249751173664883	0.0620301583528186	0	1	1
ATP2A3	8.15211115253087	3.14055101606984	0.894901938917132	2.85567714733322	0.00429451581616481	0.0167217709591917
ATP2B1	4327.67320756685	-0.19335121573263	0.0675918277154117	0	1	1
ATP2B2	4.8995063589951	5.72063176918128	1.45226389814542	3.53629376571271	0.000405783191810935	0.001778594316265
ATP2B4	28616.5072742989	1.48895059078082	0.0644650319143166	14.0223399250357	1.1379970985442e-44	2.22501971935047e-43
ATP2C1	5877.17067460646	0.374109300066873	0.0811618546488296	0	1	1
ATP2C2	8.32668867254068	0.954533186343135	0.679810329788675	0.543582776181127	0.586728614862699	1
ATP5F1A	29253.5478765564	0.570997425672085	0.0448220119845329	0	1	1
ATP5F1B	61381.6631316166	0.860515467245378	0.0434374251322932	6.3428130559366	2.25607136273957e-10	1.51206425905666e-09
ATP5F1C	6347.90904738973	0.287989751598211	0.0478615081133094	0	1	1
ATP5F1D	5772.56395653244	0.484291243198668	0.0429154912667945	0	1	1
ATP5F1E	76.1444327949482	0.656885553462594	0.226548200815308	0.317307986573676	0.751009917849408	1
ATP5MC1	3831.61237422942	0.708033918188224	0.0482967277253224	2.54745867852484	0.0108510703197001	0.0397022877207179
ATP5MC2	6528.2459377178	0.0808801391993915	0.0566266947384953	0	1	1
ATP5MC3	13448.4625140273	0.836445483758114	0.0398679915586875	6.30695136442915	2.84585207247964e-10	1.89529876119563e-09
ATP5ME	1358.94252007003	0.217105385904627	0.103830156361171	0	1	1
ATP5MF	1459.73582499837	0.430014155476127	0.079831605793887	0	1	1
ATP5MG	3083.34003477194	0.456505146175297	0.0630915347106931	0	1	1
ATP5MJ	3439.0258177135	0.211550766985315	0.0525277789146523	0	1	1
ATP5MK	3436.57278787863	0.152531427743029	0.0510259943384561	0	1	1
ATP5PB	9985.78846758141	0.6487006629507	0.0461646550156673	1.37985787891367	0.167630407716793	0.48247424782998
ATP5PD	5076.37950641957	1.01624075731811	0.0823630491024618	5.23585226648947	1.64225275956539e-07	9.37863180108471e-07
ATP5PF	4489.70914835665	0.761106246236914	0.0661437530919491	2.66247737699586	0.00775677835486527	0.029143202887002
ATP5PO	7563.05110844145	0.784810449674014	0.0522467107157287	3.82436419320579	0.000131109990650607	0.000602007883369254
ATP6AP1	6786.40156424495	0.991209488432826	0.079289661607576	5.12310785791036	3.00540315231211e-07	1.67993701490986e-06
ATP6AP1L	166.245464782758	0.31556460374096	0.157356507626823	0	1	1
ATP6AP2	7617.82268715263	0.958016139067783	0.0812138098620584	4.59301367219875	4.36890427294739e-06	2.27076988869992e-05
ATP6V0A1	2799.79401722501	1.09056443416768	0.0744232769122565	6.7930955897539	1.09752605008038e-11	7.94648285388363e-11
ATP6V0A2	1330.10810724442	0.373569452549753	0.0840694086955421	0	1	1
ATP6V0A4	167.023257998926	-3.1761991241648	0.229421164281716	-11.2945077768979	1.39684444622944e-29	1.91260239560647e-28
ATP6V0B	7375.38920307542	0.669132827580713	0.0758404317979743	1.10934003916048	0.267283518554031	0.723275005982537
ATP6V0C	10071.1182035012	0.433424123862596	0.0768439329276875	0	1	1
ATP6V0D1	3724.75445064854	0.609376642964548	0.0467869570725363	0.521013643327034	0.60235726715662	1
ATP6V0E1	3459.14255011794	1.03134332128555	0.0720860345057805	6.19181405033116	5.94756932185088e-10	3.89104463605194e-09
ATP6V0E2	2930.44508399095	0.781143529268877	0.065600935788127	2.98995017239337	0.00279022958938208	0.0110688528949554
ATP6V1A	9113.13916863724	0.436271481433282	0.0555666220785809	0	1	1
ATP6V1B1	15.8546328591551	0.0673688279902953	0.51914514796303	0	1	1
ATP6V1B2	9151.15540485013	0.148509232793368	0.0539172987053091	0	1	1
ATP6V1C1	5048.47614509041	0.273533077674727	0.0627073322655928	0	1	1
ATP6V1C2	360.10292791265	-0.642520830986496	0.199518264768578	-0.288298572830987	0.773118199516921	1
ATP6V1D	3792.85714651805	1.11096834551642	0.0482327197638188	10.9048037948498	1.09328872507015e-27	1.40700612824521e-26
ATP6V1E1	5170.66247380122	0.293586113864987	0.0546754268394569	0	1	1
ATP6V1E2	750.495389258216	-0.852672929244998	0.0846226718036677	-3.16313493227942	0.0015607997160514	0.00639722515197383
ATP6V1F	3688.06641932223	0.697318305911768	0.052814132542959	2.12667141357303	0.0334473943011449	0.112360290757719
ATP6V1FNB	78.578621537527	1.31385128528917	0.237623503374306	3.06725250212761	0.002160362811367	0.00867817488059676
ATP6V1G1	1817.56426235142	0.79100959204231	0.0656218324697302	3.13934531068357	0.00169325786840562	0.00689681793294725
ATP6V1H	3510.07809798357	0.476692763101355	0.0524145580283393	0	1	1
ATP7A	2539.87491644173	1.37075103859116	0.0897282347858708	8.75700988062779	2.00498087915207e-18	1.93523013589142e-17
ATP7B	694.398201298441	0.583181715322047	0.116015168024389	0	1	1
ATP8A1	1627.9418525689	0.841217233972157	0.114445103739413	2.23877846758349	0.0251703339797084	0.0862677163105484
ATP8A2	5.38328702801548	0.386940544973859	0.885315686794912	0	1	1
ATP8B1	24.7205104859375	-1.04191278476193	0.432967215846534	-1.05530573225637	0.291285520303689	0.781130765267533
ATP8B2	13112.8319195499	0.294817286762047	0.0598594128156285	0	1	1
ATP8B3	300.463721326764	0.640089446151913	0.120980823909212	0.455356843934654	0.64885253745337	1
ATP8B4	33.8593388190192	5.02605098936142	0.660551291683173	6.72324926962906	1.77716168709902e-11	1.27128278096969e-10
ATP9A	3494.87258853949	0.399715017469453	0.0766335476445704	0	1	1
ATP9B	641.455165446317	0.813678325125262	0.0914666951475886	2.50012668279172	0.0124148902866672	0.0450154725579527
ATPAF1	3659.635759019	0.547015553034289	0.0497361295252463	0	1	1
ATPAF2	526.758364830725	0.26638643705443	0.0906399924898467	0	1	1
ATPSCKMT	492.263020449361	0.441897586164406	0.107594881631069	0	1	1
ATR	3833.44287772046	0.256494503226567	0.0593297508783082	0	1	1
ATRAID	3960.01055576777	0.306921283760678	0.0722714755659808	0	1	1
ATRIP	4.9767790623146	-1.39446436375778	1.11781471303407	-0.724148961647375	0.468974288436101	1
ATRN	7301.94993391033	0.341005066416492	0.0790140167021558	0	1	1
ATRNL1	282.371174315449	0.572457229749404	0.122045676933808	0	1	1
ATRX	4877.63639874506	1.04092314212321	0.0717333482052793	6.35580456691486	2.0733849697232e-10	1.39508170815052e-09
ATXN1	1698.11902081903	-0.10927319075338	0.0631303532388767	0	1	1
ATXN1L	2612.03483341963	0.388564613240914	0.0573232353223883	0	1	1
ATXN2	2778.35261416479	-0.0323208651209765	0.0611131906543582	0	1	1
ATXN2L	7119.00191308338	-0.59582274347361	0.0448206966834424	-0.241467542328689	0.809192769761713	1
ATXN3	928.050372628973	0.0028102177486729	0.0732946877020552	0	1	1
ATXN7	1566.24542157794	-0.149225825123194	0.0714529551206033	0	1	1
ATXN7L1	470.44829008203	0.37045084237074	0.0968072790641362	0	1	1
ATXN7L2	225.475412407802	0.619795765439133	0.132871476102546	0.26187535850267	0.793417537888815	1
ATXN7L3	3446.93301383654	0.551021739227753	0.0509967084092395	0	1	1
ATXN7L3B	3725.30704845749	0.243554890881609	0.0484107168444565	0	1	1
AUH	1255.65302270234	1.64421449281301	0.0743790971600896	14.2407549063578	5.11712739235324e-46	1.04212998572947e-44
AUNIP	417.879760225889	-1.39154557452383	0.124891670601555	-6.45796129268673	1.06122874870383e-10	7.27988049536271e-10
AUP1	7805.935557403	0.230915827986364	0.0781643632815658	0	1	1
AURKA	3311.80751365508	-1.09920602587013	0.0645414315565214	-7.96706880323564	1.62482211492608e-15	1.38321813088055e-14
AURKAIP1	7226.1020747292	0.00432411861315032	0.0448193432507485	0	1	1
AURKB	2016.18216233909	-2.27229561184368	0.0661137967787513	-25.5210817416853	1.15031519290182e-143	1.03725131802055e-141
AURKC	5.25619931829067	-0.765059644541967	1.06643953678687	-0.168841868976912	0.865921024391615	1
AVEN	212.851192864251	-0.322468999181816	0.136463186851131	0	1	1
AVIL	36.3822647079436	1.22310394492659	0.366986178783616	1.73876832920957	0.0820755215265871	0.252169266541897
AVL9	2629.82261825648	0.0479588385426018	0.05198628297403	0	1	1
AVPI1	807.091213413534	0.45687161500036	0.0793054697445188	0	1	1
AVPR2	2.59260870155021	3.73192228508184	1.66288143159052	1.89245139508946	0.0584308638083578	0.18576975628795
AXDND1	3.9997939838451	0.200009459915736	0.953150743955963	0	1	1
AXIN1	1223.53613481283	-0.735146898951728	0.072550544796945	-2.06954888308502	0.0384946091497249	0.127577356945885
AXIN2	126.265357127489	0.604261890447365	0.175160891523299	0.109966844081763	0.912435669991449	1
AXL	534.420483019378	0.343027493935966	0.104705605956584	0	1	1
AZGP1	375.002246087104	1.59152338038052	0.118098965833586	8.52271121322796	1.55861065723519e-17	1.45321888898405e-16
AZI2	883.865062335702	0.0860026070887144	0.0826065794842934	0	1	1
AZIN1	6682.10057085654	-0.547780634297325	0.0445599818947274	0	1	1
AZIN2	231.01209132411	0.88450633510761	0.141641105645699	2.11454389417713	0.0344688398889254	0.115536786382394
B2M	1949.34509683014	0.93594391802956	0.24648806986441	1.42377648631275	0.154511184443371	0.448861868160415
B3GALNT2	2.24827583888147	-0.658668053972169	1.34673443546375	-0.0547012477235727	0.956376475313252	1
B3GALT1	324.186900944986	-0.99570162586824	0.12824611381524	-3.20244889806114	0.00136264474258965	0.00562711926542143
B3GALT2	39.2175819869006	2.94704623773424	0.424799187036357	5.56038314059223	2.69183044031836e-08	1.60759163464068e-07
B3GALT6	2221.8450620495	-0.0283917154859787	0.0916409061325839	0	1	1
B3GALT9	377.962045607999	-0.63440667148231	0.118326907866078	-0.417543839971107	0.676280664844275	1
B3GAT1	1003.75176197122	-1.00293185376001	0.0816826927513961	-5.11652884696143	3.11209707602892e-07	1.73745020464572e-06
B3GAT2	75.8302887648284	-0.0660159639148309	0.337144716084865	0	1	1
B3GAT3	3514.7071703846	0.278303662582731	0.0844179528261112	0	1	1
B3GLCT	814.797700962298	0.626611526881578	0.0928833322226026	0.447997782657634	0.654154796867493	1
B3GNT2	2000.16477140834	-0.0561961805679558	0.0781210543344422	0	1	1
B3GNT3	2.69360133088622	0.00832145124460573	1.12894435339478	0	1	1
B3GNT4	126.501283744942	0.0133852808793019	0.199038062422921	0	1	1
B3GNT5	976.377894383254	-1.10264728268747	0.0906669750102747	-5.70932561308909	1.13424707388543e-08	6.94637640512675e-08
B3GNT7	2421.5300199838	-0.844640833293638	0.0829472302694712	-3.13019292446705	0.00174691533638219	0.00709428788161608
B3GNT8	2.12439156382734	0.141917668518617	1.37415999865597	0	1	1
B3GNT9	92.0199254057987	0.871762475631159	0.207061349422761	1.38491551624958	0.1660783019439	0.47820781647964
B3GNTL1	107.458786650006	-1.09652917078703	0.251812300592025	-2.03139072072491	0.042215374983307	0.138654188718238
B4GALNT1	1112.87525075852	-0.350320859297693	0.0765536891477139	0	1	1
B4GALNT3	612.747458393312	-0.584453058097928	0.0977991394849284	0	1	1
B4GALNT4	259.947222564567	-0.886422313476644	0.130247295302363	-2.31423088500153	0.0206550606731439	0.0719985405864982
B4GALT1	1962.31996569752	-0.0421466769645228	0.0759543729861651	0	1	1
B4GALT2	2200.0905921175	-1.94839174605536	0.0653849586813032	-20.8517642826808	1.46904908391724e-96	6.99124539728112e-95
B4GALT3	1418.8861886884	-0.463913163416257	0.0797444289049475	0	1	1
B4GALT4	1896.91014353631	-0.660004719124736	0.072785237562586	-1.03049356760348	0.302778370249945	0.807155602627858
B4GALT5	10844.3957773948	1.49580222520654	0.0512025888831896	17.7882065159711	8.72273883635135e-71	2.86014015528784e-69
B4GALT6	4149.66664468556	-1.81351347315666	0.0768227389167652	-15.9915344138891	1.46380635121911e-57	3.75710296812905e-56
B4GALT7	933.906773740561	-0.127980834933829	0.0804807792691302	0	1	1
B4GAT1	1697.7452456251	0.112885619105792	0.0863299248795846	0	1	1
B9D1	525.1696955709	-0.361859421435596	0.105376123845668	0	1	1
B9D2	89.2283399485663	0.897572078881224	0.22538368650225	1.38684429087153	0.165489248211564	0.476912455001619
BAALC	3665.78694450187	0.385499466466385	0.085968571049179	0	1	1
BABAM1	3802.67250769371	-0.166222724085889	0.0503098592439332	0	1	1
BABAM2	1189.82697290495	0.590715397607527	0.0690257449780673	0.0828009550544298	0.934009809713626	1
BACE1	3439.17212753012	1.35642506840928	0.0754827685019351	10.2198830768841	1.61535603092535e-24	1.89880529672923e-23
BACE2	23287.8005297255	0.978504665200726	0.066530491022345	5.91465145009321	3.32579097962014e-09	2.09385811514348e-08
BACH1	4480.90807614404	0.149153610138264	0.0526705102989062	0	1	1
BACH2	55.5002233252818	-1.48457366180609	0.271315417601153	-3.31560097011703	0.000914462995243212	0.00386721067966784
BAD	871.231360708101	0.370207889061094	0.0778691537352631	0	1	1
BAG1	1413.14107939156	1.57522006702375	0.0818997081027821	12.0906422008372	1.18357915649e-33	1.78265229877494e-32
BAG2	1144.63413067761	-0.499235767719914	0.0865716124199843	0	1	1
BAG3	2306.36596920374	-1.36515735167495	0.0711244199791633	-10.9689098611069	5.39185356388706e-28	7.01145587728995e-27
BAG4	2285.20017415158	-0.344141769555676	0.0564543709413416	0	1	1
BAG5	1867.71977356827	-0.276220554321237	0.0708920360524224	0	1	1
BAG6	23.5999886210994	-0.493766340820504	0.438250455085921	0	1	1
BAHCC1	745.374460657973	0.546159444967171	0.144817068984423	0	1	1
BAHD1	1974.65616049971	-0.0337007173372078	0.0677033667304824	0	1	1
BAIAP2	982.241078696847	0.83451047894581	0.0752082949481385	3.31759254903818	0.000907968296293295	0.00384093008302343
BAIAP2L1	1180.78413892563	-1.11199284007484	0.0739508785746801	-7.12625529584009	1.0313634467084e-12	7.78835669453739e-12
BAIAP2L2	16.9953613890677	-0.649154984201874	0.472667900777296	-0.135729513462565	0.892035115251878	1
BAIAP3	71.4437352312551	-0.404551739143962	0.249067435220666	0	1	1
BAK1	1615.59891546831	0.327502287820816	0.0643499988604078	0	1	1
BAMBI	2659.53170437882	-0.912940963829713	0.067992998162393	-4.82315786467403	1.41303046065155e-06	7.58003737522119e-06
BANF1	3348.15254897317	-0.509700762094212	0.0494377713819603	0	1	1
BANP	803.25680069525	-0.369110445458384	0.0917704894088931	0	1	1
BAP1	6094.17262619621	0.389764399327647	0.0464768356403299	0	1	1
BARD1	778.890336370054	-1.61456190503698	0.100564027390613	-10.2378746332218	1.34150907424064e-24	1.58233419720673e-23
BARHL2	13.880555598535	0.706743370256533	0.599496489499991	0.203076035287667	0.839075602519478	1
BATF2	102.744833774035	1.07658116095894	0.2102205262538	2.3384070514858	0.0193661422890188	0.0677814980115659
BATF3	110.615600795245	-2.23897596375941	0.217518030019331	-7.60385685550952	2.87433173848978e-14	2.32285323158849e-13
BAX	2054.40608699606	-0.327843559302811	0.055421019776516	0	1	1
BAZ1A	2252.35837460894	-0.607913620334388	0.0702575336582356	-0.326137556234892	0.744320283329671	1
BAZ2A	9647.99152017461	0.0255781844586968	0.0505038739532944	0	1	1
BAZ2B	2314.84074502951	0.912063857913255	0.0653901700068714	5.00172820897829	5.68186560433702e-07	3.12252004703461e-06
BBC3	689.545160198669	1.23768487521479	0.106584135864091	6.12365874080035	9.14506559002271e-10	5.95167469025885e-09
BBIP1	375.889542867379	0.0213742333856794	0.115424130902762	0	1	1
BBOF1	83.0634736010924	0.929137051159319	0.253868378854882	1.35557272911108	0.175235153587857	0.501409169547899
BBS1	721.771130326816	1.76341793292879	0.088614645325119	13.2982299777343	2.370128598768e-40	4.15408984331383e-39
BBS10	875.897026984693	0.524202568363462	0.0958569887035792	0	1	1
BBS12	206.876131853179	-0.998858559909025	0.165038551367838	-2.50764779791733	0.0121537741947817	0.0441621498180481
BBS2	1130.40165446363	0.173889172641909	0.0829893471599265	0	1	1
BBS4	839.739034136612	0.3445301157445	0.0815782245555141	0	1	1
BBS5	528.43410000811	0.110919780401816	0.0910838654963148	0	1	1
BBS7	842.707221183181	-0.024025935011311	0.0919849670298575	0	1	1
BBS9	725.079252161379	0.457679337260239	0.0873365276314862	0	1	1
BBX	6540.36658392867	0.0182944548263012	0.0491407133291659	0	1	1
BCAM	938.37509095842	2.36615611607689	0.0989324421303696	18.0037617360112	1.8202513729556e-72	6.26843349691696e-71
BCAN	78.7163039652214	1.84408155547398	0.2425330605827	5.19138113562319	2.08739830694322e-07	1.1801362893826e-06
BCAP31	8127.0837778389	-0.2847074303009	0.065399988875518	0	1	1
BCAR1	579.805228885192	0.221296252244021	0.0970813619848273	0	1	1
BCAR3	878.188369386158	0.23722208477204	0.0774874317474824	0	1	1
BCAS2	1170.48033918911	-0.34773624308576	0.0672497463818035	0	1	1
BCAS3	6331.97741455416	-0.867442180592891	0.0452475258121225	-6.24215745554026	4.31576170869883e-10	2.8411061469465e-09
BCAS4	52.4654098416023	0.271613599087316	0.263418812550975	0	1	1
BCAT1	591.86168580571	-3.707869819922	0.122235812217714	-25.5479123774287	5.79193670724633e-144	5.25723738473631e-142
BCAT2	1312.68808854161	-0.319403081715253	0.0642472355021008	0	1	1
BCCIP	1710.89873344565	-0.809040959911781	0.070615067248818	-3.17270759117674	0.00151024547353408	0.00620240362357249
BCDIN3D	383.113530677907	0.839954311445389	0.120977010912373	2.10746082683478	0.0350776538404717	0.117405207213066
BCHE	299.192264333958	-0.714476008191378	0.123099446003569	-1.05180008842302	0.292891278481248	0.784822651586313
BCKDHA	1978.43777783502	1.23288725148617	0.0691528009081189	9.36892277649024	7.32765482539989e-21	7.67835145542285e-20
BCKDHB	1073.33192028623	0.532789073585205	0.0745335640244695	0	1	1
BCKDK	2900.43118529129	-0.439982664506422	0.0554823136873134	0	1	1
BCL10	841.646126072207	0.239286635559093	0.0818639594054218	0	1	1
BCL11A	263.176229685274	-0.280445548771252	0.124459327780387	0	1	1
BCL11B	23.4196558539166	3.41275418534549	0.55176270736769	5.12494619079267	2.9762273260071e-07	1.66498660123483e-06
BCL2	610.974095949077	-1.77673771732745	0.101379543455513	-11.7552089574205	6.63962938867006e-32	9.64012292384659e-31
BCL2A1	698.699170048451	1.58111011487686	0.0980201326868489	10.1623012290669	2.92099297748142e-24	3.40434776780275e-23
BCL2L1	1342.90981043618	1.14870066659221	0.0660921028545777	8.52901696640698	1.47596542136011e-17	1.37803692541973e-16
BCL2L11	1250.80119398409	1.69493811612451	0.078694504063584	14.1043917784614	3.56852645261406e-45	7.05775231739225e-44
BCL2L12	1180.40521041763	-1.04043104614096	0.0718985570704907	-6.33435585771842	2.38334861696986e-10	1.59424968980912e-09
BCL2L13	4353.53271038913	0.49759460797147	0.0549754318229292	0	1	1
BCL2L2	950.132785300243	0.607429348331579	0.0810236743638022	0.276824625736784	0.781914771220145	1
BCL3	1672.36012147456	1.34636632141912	0.0920107137642586	8.2747572567454	1.28717576670672e-16	1.15533929656073e-15
BCL6	1854.10406951027	0.484720757584675	0.0791098095349553	0	1	1
BCL7A	123.676215166307	-0.164989679438278	0.17420946535184	0	1	1
BCL7B	920.92435742026	0.317393837737479	0.0784223422545406	0	1	1
BCL7C	1177.06658469615	-0.597618074269513	0.0760382778583729	-0.165943714467269	0.868201245218709	1
BCL9	3135.24816022176	0.0101723535223332	0.0508851133759152	0	1	1
BCL9L	4976.52362248036	0.529605090508456	0.0545848248167919	0	1	1
BCLAF1	5988.81737893883	-0.652418563070067	0.052152706538692	-1.29271455969499	0.196109800231612	0.552834414227576
BCLAF3	444.351427586633	0.745055538883267	0.104637372698424	1.52962115500132	0.126110529935825	0.373481184809942
BCO2	23.2824559358566	1.98910671484271	0.445285670738015	3.15327172445399	0.00161451446529826	0.00660159166508889
BCOR	1189.81086107515	0.0187740445596433	0.0788044632750606	0	1	1
BCORL1	885.953788917374	0.300995727421942	0.0858925062884089	0	1	1
BCR	1278.46576224516	-0.341762973413856	0.0817665488692243	0	1	1
BCS1L	802.04568533674	-0.198296411116227	0.0940331626960456	0	1	1
BDH1	2.95046662029934	0.828466312442422	1.46539316089802	0.166144021235381	0.868043611612087	1
BDH2	1492.06258524629	1.25879218227778	0.0740356093700078	9.10092032754634	8.95695717015576e-20	9.05339638452469e-19
BDNF	76.5354182272714	0.371669506082298	0.24371488502884	0	1	1
BECN1	6928.39133867235	-0.489552592419512	0.0463668168335174	0	1	1
BEGAIN	54.2858488720988	-2.22001995906856	0.316297296636312	-5.16925050089363	2.35034683493311e-07	1.32349440096932e-06
BEND3	274.4342185751	-1.57939699780423	0.147890714584512	-6.72386363537367	1.769680624597e-11	1.26659230499877e-10
BEND4	108.382949085978	-0.295015585858778	0.21615982775632	0	1	1
BEND5	78.8825367391637	1.30927631066922	0.285809794258271	2.53411998195812	0.0112730125825572	0.0411911251550331
BEND6	78.4412210074962	1.26735069731806	0.248544393043357	2.74538761049028	0.0060439465395644	0.0230876062628957
BEND7	99.5100469476611	0.170143986734733	0.25388068810887	0	1	1
BEST1	6950.24755012071	1.33159908502036	0.0886517819155729	8.42170421042838	3.71046884648134e-17	3.39717341415319e-16
BEST3	7.01015629329866	2.34047162182024	0.871500841213602	2.01430857986972	0.0439771457284131	0.143717396126283
BET1	454.883400048038	-0.505186671348322	0.0959126982333972	0	1	1
BET1L	1396.03544659843	0.183541550254323	0.0627504431254448	0	1	1
BEX2	65.9381367214793	0.641848595180831	0.253409253903689	0.224335119199858	0.822496551332883	1
BFAR	41.637399157693	-0.367440014235231	0.312679684537135	0	1	1
BFSP1	666.563097542662	-0.0808714443221062	0.102264305816565	0	1	1
BFSP2	26.071625525958	0.492571126085397	0.393519111881955	0	1	1
BGN	6.6219943058028	-0.604548358601305	0.732821976179198	-0.0266754535709025	0.978718591376788	1
BHLHA15	2.73847234156923	1.15579819811019	1.28733019923246	0.44339688329421	0.657478689854433	1
BHLHE22	9.80125870835784	-1.90038510275157	0.7226165108509	-1.82030867410249	0.06871201118065	0.215064358356243
BHLHE40	2498.01276300288	-0.677421633748212	0.0778618426182582	-1.18699520381681	0.235229512342699	0.6467130143659
BHLHE41	2482.48618639851	1.91386175963702	0.0905490943662115	14.6755941507559	9.24026077596749e-49	1.99758697469102e-47
BICC1	852.925470422471	-0.190109200879715	0.0813659014204216	0	1	1
BICD1	1224.89521272949	-0.529135486616412	0.0674387105156678	0	1	1
BICD2	2403.76984168261	-0.0612264345840111	0.0586903452020416	0	1	1
BICDL1	128.133190447612	-0.870223741706829	0.201788395015918	-1.41347941086666	0.157514810997147	0.456523154901013
BICDL2	9.26788263306688	-0.176721754313326	0.695485314575511	0	1	1
BICRA	1046.10154727767	-0.0323307844294051	0.0717962773500339	0	1	1
BICRAL	865.388045829725	0.181611390431882	0.0788045099301337	0	1	1
BID	629.369157006258	-0.387549964845386	0.0897356765745493	0	1	1
BIK	10.8297540787128	2.13461233525105	0.649073601929501	2.38742159694142	0.0169670213565589	0.0598979996988475
BIN1	54.0155609223996	-2.18900472952776	0.307145824761518	-5.22229052201239	1.76723420200598e-07	1.0071397909644e-06
BIN3	2599.53942783213	-1.40668585216613	0.0612355906360517	-13.4184359721415	4.71560449792139e-41	8.3828891372906e-40
BIRC2	1101.62590219767	-0.104137419063197	0.0766673115389617	0	1	1
BIRC3	46.0367274816807	-0.914390680166981	0.285585077356024	-1.1533889768209	0.248750763919275	0.679836085798123
BIRC5	4026.35427643897	-1.21369815987348	0.0710994853461689	-8.8425135120525	9.35889774749449e-19	9.12975462826758e-18
BIRC6	11417.3134045849	0.214889639626458	0.0472093147198473	0	1	1
BIRC7	743.358106248378	0.0276678840269846	0.0875269081256301	0	1	1
BIVM	660.169233724097	0.740167396286859	0.0935057276727663	1.65944269029042	0.097026619924133	0.29382387376937
BLCAP	2173.34636236273	1.2318283728299	0.0889372756979743	7.27286020123321	3.51954512827982e-13	2.72074932477176e-12
BLID	7.42217451165896	-2.74334829095232	0.869458596009603	-2.48240491365328	0.0130498891409658	0.0470812794330289
BLM	815.352685270058	-2.4762088274371	0.0927794133581402	-20.383927414337	2.32251271563587e-92	1.04711708159556e-90
BLMH	3038.63025686608	-0.0122332821128131	0.0593586866854339	0	1	1
BLOC1S1	225.720295424186	-0.38948707740394	0.132881597500612	0	1	1
BLOC1S2	1073.51346787858	0.849711549441319	0.0958964243707002	2.76039019367439	0.00577323620759482	0.0221213238639348
BLOC1S3	555.480492173094	-0.0433281035943843	0.0918030188264017	0	1	1
BLOC1S4	734.060123921737	-0.381519651851354	0.083268036041103	0	1	1
BLOC1S6	3603.7649461473	-0.210638794042877	0.054416735177524	0	1	1
BLVRA	566.225388477002	-1.19906762849536	0.0992758031247273	-6.18547127464551	6.19172097866746e-10	4.04691119378236e-09
BLVRB	1314.26534753545	0.305579899670711	0.0665159066915115	0	1	1
BLZF1	1141.21469036411	0.250594252644914	0.0681725794728455	0	1	1
BMERB1	60.7317881895734	-1.23914037982948	0.264796350417665	-2.47035270236052	0.0134979894635406	0.0485573342748787
BMF	5823.68433028504	3.88874196084759	0.0609718263213243	54.184730229938	0	0
BMI1	85.4521647814868	0.861169832244367	0.239485655725015	1.15317901361689	0.248836915555668	0.679935957856059
BMP1	2095.72039799196	1.54797143332639	0.0873241157806952	11.0275543556008	2.8141379852966e-28	3.68391358419056e-27
BMP2	9.64955088737056	0.579829137495379	0.623907118099969	0	1	1
BMP2K	1300.52633244368	0.327285297559241	0.0656182103504401	0	1	1
BMP4	45.1548994136011	-0.258076028468108	0.301710782241238	0	1	1
BMP6	368.956706547365	-2.68603876000653	0.139675315920518	-15.0423054077939	3.87805649397787e-51	8.80010634212926e-50
BMP7	5.29073338570705	-1.17384201062402	0.841290401890669	-0.699927170571169	0.483972788156724	1
BMP8A	45.8900767135234	-0.83219094536404	0.307649489446954	-0.803482384477225	0.421695974367074	1
BMP8B	1142.25224749687	-0.828128797613875	0.0742596548391515	-3.27403619287619	0.00106023030690473	0.00444388886435359
BMPER	8.94184461734964	1.79607201995558	0.695757768037218	1.74065181244343	0.0817446297022903	0.251378033363157
BMPR1A	1679.29736046268	0.438587545229252	0.10523389339164	0	1	1
BMPR1B	1024.05781892969	0.117034565573436	0.0857713313905903	0	1	1
BMPR2	5633.98798164027	1.37654807589232	0.0818623370852783	9.66925822149134	4.07319609046519e-22	4.45193186729792e-21
BMS1	2847.4197063958	-0.507683142554877	0.0758044345707714	0	1	1
BMT2	838.179198837184	-0.432169192404318	0.083762350669237	0	1	1
BMX	6.04358512123672	-1.16336644229177	0.875823747058677	-0.660368532177991	0.50901736083457	1
BNC2	2511.91551115157	1.15983008367289	0.0750033239717533	7.66406144732162	1.80143638137553e-14	1.46618094080363e-13
BNIP1	382.436648999972	-0.603539168768367	0.115536836314538	-0.1604611079872	0.872517855933949	1
BNIP2	4598.58595394874	0.361698785801356	0.0480701683548049	0	1	1
BNIP3	1481.8902466018	-0.794359269308419	0.0810427497840594	-2.58331892570603	0.0097854818853966	0.0361801496415554
BNIP3L	4258.49056271732	0.257344536931311	0.0533631330880252	0	1	1
BNIPL	6.51547433120931	-0.61330409013864	0.842929561948615	-0.0335782388189224	0.973213475388026	1
BOC	89.7887236256446	-1.65786129393579	0.232030714066841	-4.62378999371061	3.76791348261641e-06	1.96810297990627e-05
BOD1	1145.13054149307	-0.712611598773355	0.070057841369604	-1.82151770991794	0.0685281970962032	0.214587038930903
BOD1L1	5583.12151735487	0.447303147695817	0.069188576099122	0	1	1
BOK	259.809931191769	0.696502143957043	0.126854952244871	0.878973520417308	0.379415633355609	0.978414049063401
BOLA1	325.735886073634	-0.198726821022223	0.121136519242458	0	1	1
BOLA2B	9.85736490519628	-0.233747992007453	0.647368927163934	0	1	1
BOLA3	1688.73290101968	-0.292701348143189	0.0630437284303666	0	1	1
BOP1	2921.51059921857	-1.91959365108047	0.0614837563464145	-21.7064429759471	1.78336962812734e-104	9.29386468559442e-103
BORA	498.678978605918	-1.30697996911194	0.102100814221412	-7.07124595055904	1.53548708655466e-12	1.15064986376808e-11
BORCS5	13.0485202937503	-5.27084771155757	2.10865669178459	-2.22219564228441	0.0262700868381556	0.0898796331012881
BORCS6	528.163910970041	0.679442362253752	0.0966283350740016	0.977377517489296	0.328382289202606	0.862388897453712
BORCS7	167.957676026271	2.01144525931559	0.171199827870957	8.33204844335935	7.94554217658925e-17	7.17874759870351e-16
BORCS8	268.716434680386	0.287613220642971	0.121486971851237	0	1	1
BPGM	642.39145382677	-0.0453688216857358	0.0934038618636394	0	1	1
BPHL	225.455087407553	0.0684566185809915	0.154514026867061	0	1	1
BPIFB1	19.5843032357186	2.76082766635655	0.569102992351842	3.82325817224199	0.000131699754839154	0.000604513342205441
BPNT1	1700.6167807818	-0.0693809923611817	0.066846207660243	0	1	1
BPNT2	21095.5920355953	0.167630586926726	0.0791750268091655	0	1	1
BPTF	7747.83503137022	0.0333729682713908	0.0565668917999586	0	1	1
BRAF	2820.38322718185	0.694425463870916	0.0651852186853552	1.67868523075923	0.0932134058478675	0.283277813869373
BRAP	1284.3760177602	-0.00544559915957104	0.0697006300395917	0	1	1
BRAT1	1505.76427783599	0.181250155877216	0.0664774315058367	0	1	1
BRCA1	3378.37350342066	-1.5486431307679	0.0590184813911694	-16.3278198295371	6.25810368455694e-60	1.66227847094065e-58
BRCA2	1649.81052442207	-2.2114650477653	0.0853951312359567	-19.0463440271692	7.04541982591417e-81	2.73553892730821e-79
BRCC3	2144.35752141352	-0.0472413273221059	0.0588735528557685	0	1	1
BRD1	1137.62364229762	-0.0238747121174854	0.066148501187319	0	1	1
BRD2	57.0746475519264	-0.197605710429161	0.857643523258966	0	1	1
BRD3	2293.2311870181	0.131009645493136	0.0570084009516543	0	1	1
BRD3OS	1007.68787481454	0.26437866366771	0.0753589500711327	0	1	1
BRD4	6862.46347557162	-0.36765193869437	0.0617165919731314	0	1	1
BRD7	2007.14710619692	-0.600298046625643	0.0605882041691505	-0.252492161393887	0.800660672183874	1
BRD8	2071.15962211389	-0.232432083805257	0.0806255740381274	0	1	1
BRD9	960.740722547497	-0.0625371599358164	0.0723501214410313	0	1	1
BRF1	1051.02358889082	0.346000701547557	0.072013419759686	0	1	1
BRF2	334.393331085842	0.0919069962055708	0.10808792040116	0	1	1
BRI3	3564.25987867434	0.0432245512211824	0.052478921656325	0	1	1
BRI3BP	2684.99124508059	-0.901902471413525	0.0984498931866743	-3.21892143460872	0.001286737349256	0.00533382674583064
BRICD5	44.826929124877	0.0281373838498928	0.289582983794964	0	1	1
BRINP2	3.57243298994234	1.69992616296614	1.15663963345067	0.963935637965227	0.335078195149322	0.877451613052465
BRINP3	25.2271648637859	-0.168922642195215	0.416433488564676	0	1	1
BRIP1	969.136983582691	-1.83568511780757	0.0863082599071134	-14.4909087398307	1.38300918150147e-47	2.92072786466242e-46
BRIX1	36.8660195631137	-1.43404249186709	0.355185084359355	-2.39042270989082	0.0168289908989363	0.0594786357041828
BRK1	1648.5528717918	0.167304827492089	0.0619808486981911	0	1	1
BRMS1	1250.53544802089	-0.112635327064296	0.0748211719027133	0	1	1
BRMS1L	378.486247409926	0.25873588217885	0.107662640534112	0	1	1
BROX	3212.95540069968	0.187619684322751	0.0530404558021205	0	1	1
BRPF1	603.454581006633	-0.0950068021933695	0.0980679256468229	0	1	1
BRPF3	1152.3246578722	0.498664727657183	0.0844147869793825	0	1	1
BRSK1	702.540411106723	-0.106783556248483	0.1008252296639	0	1	1
BRSK2	11.7181907037055	0.256130970775133	0.740401899383207	0	1	1
BRWD1	3688.68106504829	0.0350508866102623	0.0510263031014073	0	1	1
BRWD3	3430.66761892103	0.241215126304005	0.0540338889368143	0	1	1
BSCL2	253.839442156233	1.1412133106728	0.147459364131149	3.77197686935712	0.000161959273000246	0.000736989972025687
BSDC1	1844.12529635548	0.585969043394049	0.0602475938968668	0.0160843501187462	0.987167098697533	1
BSG	26347.159920523	0.433063364618174	0.0714487310868349	0	1	1
BSN	216.774128625723	0.15534394320021	0.152844811698011	0	1	1
BST1	571.843378232147	0.528810118653143	0.113845157991246	0	1	1
BST2	14.3800509891477	1.53552579683368	0.545815376163652	1.74147859943888	0.0815997213081175	0.251045068518307
BTAF1	2024.14314746838	-0.00910448826010488	0.0629839916535931	0	1	1
BTBD1	6743.52578930315	0.4865732717447	0.0488423644546255	0	1	1
BTBD10	740.169443999114	0.0358219351340953	0.0874171384387561	0	1	1
BTBD16	53.3293208608907	0.241891319150766	0.283290408364998	0	1	1
BTBD18	2.2323017525866	-0.0643012238261331	1.29879243385517	0	1	1
BTBD19	753.280747028012	1.23690869501269	0.0876526163475794	7.43741284832383	1.02676277902539e-13	8.11580775624104e-13
BTBD2	2864.76589485501	-0.50107032895148	0.053916589448921	0	1	1
BTBD3	5932.58627826273	-0.719644860679381	0.0532548550401636	-2.52831146714858	0.0114612624037712	0.0418455147858518
BTBD6	930.254458971827	0.0508406012446952	0.082050183001173	0	1	1
BTBD7	43.6382610615698	-0.0361502825233832	0.490116583033364	0	1	1
BTBD8	356.856376922889	-0.140443304563298	0.130413592490898	0	1	1
BTBD9	1120.10919403236	1.40228590236116	0.0724793961427003	11.2761135696005	1.72186042594651e-29	2.34590646103607e-28
BTC	46.2009379465024	2.38792919064778	0.341198335003134	5.28410899376522	1.26318032342638e-07	7.27749033748717e-07
BTD	862.029608035148	1.4745328546484	0.0993405488567989	8.95437829652703	3.41655428929545e-19	3.3932821079046e-18
BTF3	13399.7806488506	-0.33193149437508	0.0477201616480536	0	1	1
BTF3L4	900.805891094184	-0.475604760658197	0.0751415089610226	0	1	1
BTG1	7064.46840034099	1.1228977714784	0.0567781543720094	9.47367482137771	2.70168039388943e-21	2.88389653260503e-20
BTG2	426.36679301444	0.224687619247938	0.10818714009053	0	1	1
BTG3	862.876202606594	-0.944305223026755	0.114544617093588	-3.1368145631251	0.00170794113001463	0.00694836483466326
BTG4	7.42694645311091	3.31495072221487	1.00156696957436	2.7256796651102	0.00641692421747779	0.024423872070189
BTK	26.295599923061	3.23425517499906	0.512647670320275	5.16778935783313	2.36879060233324e-07	1.33333240228252e-06
BTN2A1	2.8935175106107	2.27690882440112	1.41557919414119	1.19520605516357	0.232006533355448	0.638658675671777
BTN2A2	594.422854769148	-1.06753742505817	0.123378998216982	-3.91101753160253	9.19080998589784e-05	0.000427304076210026
BTN3A1	670.694562310456	-0.569661042836394	0.118714479117992	0	1	1
BTN3A2	1170.09378074359	-1.27096882436485	0.0867014695212995	-7.91184772475313	2.53596470186865e-15	2.13369749562994e-14
BTN3A3	364.409305647039	0.0191897189970384	0.112669196857457	0	1	1
BTRC	605.524732060415	-0.287386077234862	0.0843424422321988	0	1	1
BUB1	3930.91959479808	-1.59640414275062	0.0693434884446383	-14.5854234541156	3.47757466324975e-48	7.4474434897658e-47
BUB1B	2966.8432372958	-1.32590603539276	0.0630105016793383	-11.7584532045666	6.38941037558598e-32	9.2866658120659e-31
BUB3	3758.41532232738	-0.635585100350679	0.0477083792182207	-1.0602980268791	0.289009036614358	0.775936896344052
BUD13	442.600991499871	-1.08310441066104	0.117717028079826	-4.23137093066319	2.3227126426203e-05	0.000113494115792349
BUD23	2334.28745417353	-0.435552130190363	0.0666560022509371	0	1	1
BUD31	1467.23703501185	0.0764911219342764	0.0624259268340142	0	1	1
BVES	626.424192258017	0.960963996633577	0.0903742880595982	4.16007699430666	3.18140327456656e-05	0.000153374299265597
BYSL	845.45188582324	-1.23914543105806	0.0860930535911691	-7.59812091419607	3.00461534171947e-14	2.4252802045705e-13
BZW1	7637.79695047113	-0.483096524363462	0.0500728881573571	0	1	1
BZW2	5842.11476560883	-0.440933699607655	0.0450916143322649	0	1	1
C10orf143	5.06145708115835	0.162120328571822	0.871639026900213	0	1	1
C10orf88	317.039668605149	0.390604808415537	0.125667081823248	0	1	1
C10orf90	802.419353760345	-2.25737322381582	0.0940069466449753	-17.7898898273089	8.46461667810968e-71	2.78215914125111e-69
C10orf95	20.4932660037533	-0.998805561637102	0.498771393301483	-0.829649749754147	0.406736840062636	1
C11orf1	229.179348991292	-0.116976862317529	0.129287787297954	0	1	1
C11orf24	1831.25692069715	-1.29448653371643	0.0680402689266284	-10.4274504629238	1.85806959647573e-25	2.25169777977863e-24
C11orf49	937.07929707183	0.271710947118633	0.0801067849703449	0	1	1
C11orf54	501.012394078599	0.560036220937762	0.0913005750133335	0	1	1
C11orf58	3266.4379118108	-0.0446746241489763	0.0535304734036185	0	1	1
C11orf65	17.6427134833031	0.585812461356709	0.459651319717696	0.00176756015235242	0.998589691778511	1
C11orf68	1165.39899460963	-0.091972847881145	0.0718245737849113	0	1	1
C11orf71	391.678113414932	0.899025755781402	0.122534447221801	2.56275490607943	0.0103845326831113	0.0381787566938634
C11orf80	176.083696956978	-0.319432459837858	0.173687600076013	0	1	1
C11orf91	106.258200514518	0.995055528983543	0.189623873408366	2.16246784549362	0.0305821329637422	0.103368363600752
C11orf94	15.2316386462817	2.1299729133922	0.553330249334454	2.79213528494149	0.00523614589779811	0.0201761640919935
C11orf95	808.050216210701	1.55861152341737	0.0810610857817127	12.0108374323925	3.11672800460326e-33	4.64324717729264e-32
C11orf96	91.9724695154515	-0.693996055898374	0.249731428950733	-0.436453098259719	0.662508021231594	1
C11orf98	3.19019182204441	-0.134140326012429	1.22035607283228	0	1	1
C12orf29	663.342807690056	-0.824038463339048	0.0873383759343408	-2.73692361212157	0.0062016691736299	0.0236637187343462
C12orf4	1187.14502001065	-0.244603511187438	0.0667079188378123	0	1	1
C12orf40	2.99710418891344	1.32525537872489	1.21239812214046	0.610571201989322	0.541483492530739	1
C12orf45	789.931906021738	0.100144981530415	0.0818490907134029	0	1	1
C12orf57	2182.58797061611	0.768475484197337	0.0601543909871338	3.05007633169423	0.00228783211855253	0.00916068566078906
C12orf60	117.901280456574	0.754303270848909	0.209241606508148	0.809128135050506	0.418441446397929	1
C12orf65	377.08386054335	-0.366253400665991	0.113547961322985	0	1	1
C12orf66	723.991901336847	-0.432395133413731	0.0791917469326004	0	1	1
C12orf73	372.118717626795	0.381207901468755	0.114923138775339	0	1	1
C12orf75	915.604127319053	-1.85443491051923	0.0837025239391962	-15.1660290607411	5.93611783543083e-52	1.37433160561512e-50
C12orf76	749.906130780543	-0.355332393307723	0.0847075618519477	0	1	1
C13orf46	2.61754071886842	-3.80532411926594	1.72482957228335	-1.8670390228774	0.0618961386135129	0.19569745694044
C14orf119	1077.90256606437	0.354398160445657	0.0797605007508537	0	1	1
C14orf132	658.712909769924	0.657948266356351	0.0850290422487698	0.857921769163602	0.390935662718832	1
C14orf28	73.5697447000015	-0.0791703165937501	0.219193867731191	0	1	1
C14orf93	313.02562138907	-0.0335914078185066	0.120669033579317	0	1	1
C15orf39	1005.27920864361	-1.44227261086949	0.0839123003162051	-10.2162925773581	1.67629899066175e-24	1.96875355321422e-23
C15orf40	729.936765879227	-0.136543357427125	0.0907825536990046	0	1	1
C15orf61	252.80457898104	0.0569841298416856	0.144076815230207	0	1	1
C15orf62	9.03037599098658	0.322216518975126	0.676986252308178	0	1	1
C15orf65	14.4358450644319	-0.308556792172079	0.509870175527639	0	1	1
C16orf70	653.754514649611	0.0582283363504436	0.0909135732353091	0	1	1
C16orf71	17.4079027888351	0.161747922605327	0.468930795982739	0	1	1
C16orf72	5602.69535402043	0.441188862337755	0.0462354376453	0	1	1
C16orf74	4.79030659559034	-0.102188664664364	0.911885545896467	0	1	1
C16orf86	201.760450763335	0.48404961080333	0.141726409093639	0	1	1
C16orf87	542.860787765154	-0.123899572259031	0.0967621998848736	0	1	1
C16orf89	2.7433598245752	3.82668537259937	1.60092695701283	2.02488024728376	0.0428796623472053	0.140566527656253
C16orf91	680.814542009686	-0.174554930619788	0.0987664572619772	0	1	1
C16orf95	166.268044938633	-0.126131816318554	0.158979000729049	0	1	1
C16orf96	6.10790880042006	1.01988238265215	0.873323966623361	0.497962267465972	0.618510637597353	1
C17orf100	169.661953549334	-0.190060246337031	0.149052252328684	0	1	1
C17orf107	8.34786578861488	-0.746411957359135	0.663446117212272	-0.243293242919817	0.807778238534262	1
C17orf113	114.091510093313	0.898314187401912	0.193578609970513	1.61853723120358	0.105546869902833	0.317103331628284
C17orf58	782.418412018079	-0.308746240544535	0.0823216109702354	0	1	1
C17orf75	505.93477850696	-0.0444576168584619	0.0917228116785313	0	1	1
C17orf80	1545.94381604712	0.126877813222184	0.0608976523221878	0	1	1
C17orf97	5.47867542385968	0.819920128540718	0.877920893292092	0.267586898017426	0.789017317170736	1
C18orf21	502.41650164542	-0.321337990183814	0.100833790547895	0	1	1
C18orf25	2664.741910262	0.368541600531667	0.0558838954026712	0	1	1
C18orf32	62.8353286715704	1.75222594895668	0.26486295914773	4.40690518867776	1.04858058636514e-05	5.29739974814618e-05
C18orf54	1203.35881568407	-1.39895907848704	0.0692975938857696	-11.7458490669787	7.41737499746756e-32	1.07465688916797e-30
C19orf12	1120.26350110042	0.640434325101577	0.0817101148822828	0.678426718423285	0.497501173136103	1
C19orf25	774.615307275103	0.418820280597441	0.0896673442995001	0	1	1
C19orf38	6.54045786979211	-0.554995847866728	0.764102651610121	0	1	1
C19orf44	409.664268272647	-0.297962326160958	0.104561501500583	0	1	1
C19orf47	719.194271591467	-0.364877977971781	0.0821460291465967	0	1	1
C19orf48	1460.95952580044	-1.7071747310971	0.0669749612208223	-16.7551381985454	5.19400775014489e-63	1.47695166438767e-61
C19orf53	1518.99142550993	-0.210846565357889	0.0790680147296308	0	1	1
C19orf54	1527.09600617661	0.231657686275694	0.071958870114522	0	1	1
C19orf71	387.89883213377	2.3073863000966	0.153288841364532	11.2362144873979	2.70744867921499e-29	3.67045416392885e-28
C19orf73	30.2355005785871	-0.333527601317324	0.349156569285634	0	1	1
C19orf81	100.44830580141	0.659479483932758	0.203651676743169	0.365719964224437	0.714574047357366	1
C1D	998.25824995292	-0.364884563339873	0.0770357301593239	0	1	1
C1GALT1	1325.92184626908	-0.103009880807435	0.089817496487144	0	1	1
C1GALT1C1L	51.0490051178228	1.16730949979738	0.31927146928416	1.82386951487704	0.0681718014212257	0.213764060919542
C1QBP	10488.7774084917	-0.990343530849746	0.0433939798120727	-9.34100842110302	9.54209128434013e-21	9.95311287238705e-20
C1QL1	150.496881527252	-0.383823556902382	0.15978932114619	0	1	1
C1QL4	98.8182499936355	-0.821716865966294	0.218590423338298	-1.08292423039935	0.27884205585945	0.751880625144525
C1QTNF1	1074.68546372962	1.70898950979785	0.117120383211868	9.59687356695696	8.2406109005381e-22	8.9144288084274e-21
C1QTNF12	13.9917285008726	0.056912645064392	0.553064923237381	0	1	1
C1QTNF2	7.20953499938589	-0.242300211158339	0.714266203820856	0	1	1
C1QTNF3	49.368279876557	-0.792645038343595	0.274533923678243	-0.756354754128519	0.449436527870406	1
C1QTNF6	1271.65993998061	2.35599530002015	0.108176763183288	16.3713097702829	3.06545234155785e-60	8.23825290066509e-59
C1QTNF9B	3.20371637845014	-0.0563689267993838	1.10415752148219	0	1	1
C1R	10.4816738325445	1.80504983460462	0.652154148336498	1.87079977596814	0.0613728386927006	0.194267003954308
C1RL	14.3040589863994	1.26135688924004	0.557530715744874	1.21312937590606	0.225080360335689	0.621715320185601
C1S	403.955664637091	3.6076301918922	0.168970657117939	17.8884916674169	1.44979856740792e-71	4.87032822668946e-70
C1orf105	17.731498707101	-0.0620941165070594	0.472966536035745	0	1	1
C1orf109	666.807305278843	-0.504222257179133	0.0839473825390203	0	1	1
C1orf112	727.755699969345	-1.91584859765155	0.088667486430799	-15.0094318811013	6.36908775826367e-51	1.44050687813138e-49
C1orf115	830.870292124366	-0.249468585433429	0.0839825016884085	0	1	1
C1orf116	62.2457800515239	-0.620172868070128	0.287332704186078	-0.122411641827413	0.902573019005123	1
C1orf122	1341.5571441061	0.308261924274934	0.0850262214699836	0	1	1
C1orf131	387.741104172666	0.27399792611319	0.114073240852652	0	1	1
C1orf159	513.297281669604	-0.216527655825865	0.103006545260885	0	1	1
C1orf162	189.502564811614	1.57386374514	0.15835132148152	6.2447457709117	4.24489977527209e-10	2.79848948147567e-09
C1orf167	73.0895213088025	1.72495893857778	0.272844885104685	4.17804767767739	2.94022030106751e-05	0.000142347790344159
C1orf174	918.27380529762	-0.829635238853894	0.0778275171551652	-3.14330005370932	0.00167054500956203	0.00681240401697627
C1orf198	3527.42895538611	-0.0442676487561533	0.0657019289796466	0	1	1
C1orf21	2460.72605104016	-0.415896080498487	0.0734347539095872	0	1	1
C1orf216	1390.68491285977	0.549237695951294	0.0665359796676737	0	1	1
C1orf226	249.963300565551	-1.14752340351458	0.132357227602181	-4.25003918339331	2.13733123050182e-05	0.000104997354284078
C1orf35	396.822987592218	-0.670217533345663	0.10560999485558	-0.806907844870146	0.419719578784204	1
C1orf43	8120.33173312944	0.124031044313643	0.0561116250222519	0	1	1
C1orf50	385.818998211021	0.413276795080854	0.110582479100675	0	1	1
C1orf52	441.726628124455	-0.577786218886279	0.100521893019076	0	1	1
C1orf53	81.8880017333397	0.678846050822201	0.23409056300778	0.400896343775643	0.688496441909587	1
C1orf54	76.0356062338427	2.29668873215665	0.256743911582602	6.66691070337592	2.61243929967946e-11	1.85523798142003e-10
C1orf56	260.347702467254	0.769164562376257	0.151359627781953	1.21673503744052	0.223705043637662	0.618664513336923
C1orf74	376.849044000309	-1.29704720686601	0.123916402862676	-5.74619009603677	9.12766865132551e-09	5.63277021769777e-08
C1orf94	3.02042525418179	-2.9975643047988	1.39497156366295	-1.72947203200604	0.0837246478475317	0.25677557023904
C20orf144	5.03504786041049	-0.988248445517528	0.873852842655733	-0.461460357892769	0.644468356333362	1
C20orf194	938.441250700185	0.383243701673347	0.0812810595309355	0	1	1
C20orf202	3.06845507564375	3.00325737326228	1.40401244186114	1.72239027316358	0.0849988445102688	0.260392079315544
C20orf204	21.22798083052	-1.04899858514268	0.546199051024368	-0.849504561153077	0.395600593264111	1
C20orf27	1295.69611855358	-1.40858067870858	0.0736376434147022	-11.1842345914094	4.87090069646295e-29	6.5515765403063e-28
C20orf96	203.233173850989	0.197802893986581	0.146759717685791	0	1	1
C21orf58	792.78060153842	-1.45679706435356	0.0861498900793908	-10.1195377446235	4.52547848883483e-24	5.25645831931951e-23
C21orf91	2233.85166903046	1.35134290938712	0.0578193536335535	13.254089871776	4.27268907550806e-40	7.43165945036973e-39
C22orf23	48.6731476778083	-0.393708784836269	0.288704671847965	0	1	1
C22orf39	899.746995373036	0.367252033244485	0.084931543290789	0	1	1
C2CD2	1612.66551627285	0.314126088739135	0.101716924659584	0	1	1
C2CD2L	586.581828592415	-0.158353176393207	0.10974909363003	0	1	1
C2CD3	1326.10579312933	0.385206663945419	0.0666816798531946	0	1	1
C2CD4D	48.0660144014918	-4.97712021601629	0.540392424444556	-8.12764949569888	4.37694654894513e-16	3.82348179731307e-15
C2CD5	1777.82012806566	0.0966830696654179	0.0685181014668473	0	1	1
C2orf15	39.1095944892668	2.24017819364765	0.38866060965979	4.25867235451643	2.05644629458158e-05	0.000101168890572632
C2orf42	497.267826016563	0.683097228760379	0.107558320312962	0.91203756692133	0.361748942067106	0.938329106731974
C2orf49	1539.85976547369	0.080689496781801	0.0731973727427098	0	1	1
C2orf50	3.83218975487708	0.903258784878828	1.00084765225168	0.317989240583038	0.750493098423612	1
C2orf68	2075.85762501305	-0.00678722750651275	0.0610174989485569	0	1	1
C2orf69	937.131657620337	-0.708807777176154	0.0857088283120455	-1.44451603894758	0.148593871404113	0.433786496584616
C2orf72	208.449882309646	1.14253037233416	0.147574801099501	3.77795103351183	0.000158123958607768	0.000720733946351205
C2orf73	3.38281981173444	0.0111135461058983	1.02139319660221	0	1	1
C2orf74	442.212257416405	0.126195395650882	0.116744857732333	0	1	1
C2orf76	249.878616757426	0.15520582075338	0.129213124998361	0	1	1
C2orf81	168.48332770586	0.140115915600359	0.147798297288678	0	1	1
C3	14.8797060116824	1.90293457112403	0.593548969169148	2.22043106732858	0.026389520103908	0.0901981951481702
C3AR1	39.9779493872524	0.151371980128911	0.444145156641119	0	1	1
C3orf14	319.343456062913	-0.110908798016331	0.128131728792122	0	1	1
C3orf18	1044.15803297803	1.37801631758015	0.0852718809282528	9.29985722078059	1.40634409430564e-20	1.45584230789676e-19
C3orf20	12.9310649713295	0.886588426304023	0.56312997788269	0.53555739908922	0.59226447781821	1
C3orf33	201.858442572675	0.149111108867333	0.145594672663536	0	1	1
C3orf38	694.401930008348	0.281434624997618	0.0877858505255353	0	1	1
C3orf52	36.5612072812329	-1.88355125865012	0.385968335800536	-3.36439841873763	0.000767107169071406	0.00327028642590752
C3orf62	119.354019164709	0.773361389717037	0.195301080031732	0.964466707948735	0.334811991795754	0.877257342678763
C3orf70	500.902036979953	-1.2091647547246	0.0985226482099341	-6.33524134871625	2.36970036850221e-10	1.58666894238843e-09
C3orf80	24.9502259981966	-1.40351712655011	0.414109234641125	-1.97657298625436	0.0480899181650444	0.156226693142948
C4orf19	229.088511153969	-2.2280902009034	0.153179080866505	-10.7265965535813	7.63568850370087e-27	9.58376800656814e-26
C4orf3	1897.94811332917	0.853471392507254	0.0644380955699376	4.16634585694529	3.09521009001616e-05	0.000149481851634114
C4orf33	343.238283679911	0.596991327660199	0.121229483676757	0.0989142846815409	0.921206326993157	1
C4orf36	7.71591044509854	1.06592906946063	0.709785999291335	0.677569112296943	0.498044935857641	1
C4orf46	429.284568467465	-1.43140848970955	0.112378326017797	-7.53177698674307	5.00543962005065e-14	4.00493610230089e-13
C4orf47	10.4458443067583	0.778012306881164	0.587926428754067	0.32829329902756	0.742689910279201	1
C4orf48	1209.14780803295	0.154647363905283	0.0832989500373137	0	1	1
C4orf51	29.7117347888041	0.760439429726378	0.498150262912695	0.35218174672955	0.724701965141423	1
C4orf54	13.3177460809237	1.98625908743889	0.589483538385872	2.3770962142146	0.0174495359442047	0.0613868941610034
C5	63.7272178722356	-1.41816914846473	0.269105981236323	-3.09606328568767	0.00196108501402526	0.00791877471357579
C5AR1	5.26489797794516	2.7731427840843	1.07358444912679	2.0381654986378	0.0415333846116813	0.136709070482157
C5orf15	5431.81336667532	0.11828904824037	0.0814770039541664	0	1	1
C5orf22	2229.33178730822	-0.0738121388729997	0.0632588818401594	0	1	1
C5orf24	3458.56058900121	0.563702545706639	0.0604038686231994	0	1	1
C5orf34	329.741804106516	-1.7425380814416	0.133525644881462	-8.66903194865088	4.35809677496596e-18	4.15961520875233e-17
C5orf47	5.5546396879808	0.119180265045505	0.902089646792819	0	1	1
C5orf51	978.365252091915	-0.101230280317615	0.0718617225948822	0	1	1
C5orf58	3.35476352161572	0.293460639867363	1.01951471457397	0	1	1
C6orf120	2184.89526862362	0.373489644771297	0.0838880803087004	0	1	1
C6orf141	121.697304527027	-3.70594793926387	0.276793856565986	-11.2753511872828	1.73684171377342e-29	2.36396748053411e-28
C6orf163	14.270781049195	0.389931723952216	0.507183698531872	0	1	1
C6orf201	38.5390610395971	-0.743596256517698	0.402612652353658	-0.393917716173476	0.693641790106342	1
C6orf226	108.768445199588	1.28461499921536	0.201172725845659	3.47768315150288	0.000505767390491676	0.00219646636694516
C6orf62	3859.36424115661	0.208020436051581	0.0515206728792728	0	1	1
C6orf89	8469.63503840685	0.640235887229614	0.090605389201284	0.609631366484224	0.54210602868209	1
C7orf25	551.294864603958	-0.00197695275704753	0.0919833424414383	0	1	1
C7orf26	761.295485753591	0.417676104544394	0.0809488955245393	0	1	1
C7orf31	322.576372792033	0.982543816609596	0.132402045633507	3.00255041156999	0.00267727627474339	0.0106423284865525
C7orf50	1282.37406411551	-0.321485499541777	0.0745547050021776	0	1	1
C7orf57	18.2229129569801	0.454295011834023	0.499691738211647	0	1	1
C7orf61	10.8052093705876	-0.374910765110158	0.648090165961746	0	1	1
C8G	27.2523435402425	2.26133828643224	0.431662366047125	3.88344784787015	0.000102985628998441	0.000477349012868662
C8orf33	114.959584537179	-1.7287242816405	1.74995634823357	-0.65357303500455	NA	NA
C8orf37	132.555547931841	-0.740946002735012	0.173133147401811	-0.90072874591189	0.367732560802922	0.952227938478149
C8orf48	153.43715557654	0.254614561447071	0.167201665722971	0	1	1
C8orf58	384.741858086374	-0.913618788077741	0.105986786215038	-3.10056375717442	0.00193152625802558	0.00780468717349603
C8orf76	82.288192244182	0.085852057928078	0.224244984658738	0	1	1
C8orf82	972.836790392104	0.721825023018482	0.0745016604647493	1.83653655723849	0.0662783405373886	0.208398929893427
C8orf88	14.2029106635173	1.16396727935095	0.578192425477189	1.00134013148498	0.316662397257943	0.83625719013822
C9orf116	98.2529980200895	0.570745912256325	0.20037124655079	0	1	1
C9orf147	21.7664097377639	-0.347246692104946	0.413450113209941	0	1	1
C9orf16	851.763205985825	0.473151853218416	0.0843357781250487	0	1	1
C9orf163	12.549238171301	0.123379231057342	0.603768723486	0	1	1
C9orf40	517.263427123001	-1.71236702128677	0.0996478588738874	-11.313509733446	1.12497609436328e-29	1.54653183042559e-28
C9orf43	17.4078465456008	-0.233371012024905	0.477440931861047	0	1	1
C9orf50	7.28413422950563	-0.159550125585274	0.681245233178622	0	1	1
C9orf64	481.254952083514	-0.0952481484373268	0.0940397196197503	0	1	1
C9orf72	312.265361813192	-0.634347422396194	0.11423907535957	-0.431966227325216	0.665765959340361	1
C9orf78	1265.98116332106	-0.120916502066581	0.0702672806307414	0	1	1
C9orf85	439.759016658175	0.261817171192053	0.0998505205578595	0	1	1
CA11	837.821196418099	1.41872466441034	0.0984873960375859	8.46529300147364	2.5550953089942e-17	2.35825833704205e-16
CA13	315.143662889232	1.22967393520689	0.12584639948728	5.12270464497515	3.01183929730584e-07	1.68284832486237e-06
CA14	917.66414859544	2.04852981383226	0.119101084841956	12.2881316805328	1.04902529849011e-34	1.62646388474044e-33
CA4	15.4957538096791	0.696696071446764	0.58215896548548	0.191865243118977	0.847847763561163	1
CA8	1264.68916990568	1.0619811356381	0.105160429889412	4.53574729715063	5.73998756474866e-06	2.95760411888891e-05
CAAP1	911.522899385757	0.0635158366353373	0.0766471714479237	0	1	1
CAB39	3937.55394634252	-0.175564830367734	0.0568917717377139	0	1	1
CAB39L	434.517859648158	1.00068171939327	0.102965839135585	4.03708378315552	5.41197449622886e-05	0.000256134400708953
CABIN1	4441.6822601457	-0.0748021902222113	0.0504949557504978	0	1	1
CABLES1	6035.51150257055	2.16355399506608	0.0613808003415002	25.7173902308798	7.46987561346046e-146	7.06083552814407e-144
CABLES2	215.57568014552	0.18933178526669	0.159190970138279	0	1	1
CABP1	44.6798597544911	0.0442877419992504	0.292115894330617	0	1	1
CABP7	28.8405116471969	0.318076948857609	0.35403788438444	0	1	1
CABYR	259.241298832878	-0.366244817568619	0.151680988031394	0	1	1
CACHD1	602.446547195408	-0.358351564651007	0.101149470003692	0	1	1
CACNA1A	6.37767251456063	-0.0937998524932527	0.793891737695542	0	1	1
CACNA1D	22.8104073354018	1.3603135208836	0.429766860090828	1.8040328207711	0.0712261619146522	0.222223031004376
CACNA1G	5.86014596346593	1.75252364356713	0.842919989651383	1.38509426505592	0.166023645294551	0.478150889347996
CACNA1H	9.40441363231737	2.22945759289631	0.726403443639936	2.2638350730499	0.0235842604781572	0.0813606529357216
CACNA2D1	29.4574727734446	0.246523422309765	0.399021048468228	0	1	1
CACNA2D2	5.13534054961855	2.06174315340178	1.01487067563304	1.45510476246704	0.145640260927917	0.426542261453638
CACNA2D3	116.526273802915	-0.838220270067808	0.185245611669254	-1.36694342060809	0.171643040644002	0.492803756966283
CACNA2D4	32.7361025501183	-3.73468225521921	1.26665436807497	-2.48661539770002	0.01289647362866	0.0465768293951025
CACNB1	123.805301244351	-0.554360737916644	0.184644718916224	0	1	1
CACNB3	512.815560577502	0.633488075735805	0.0935206203593634	0.518474701616437	0.604127106531382	1
CACNB4	41.9761761921426	0.0828430445265436	0.315131235716388	0	1	1
CACNG7	4.7361585421793	3.67875141850696	1.33789277054033	2.31240611103496	0.0207553139165514	0.0723112182359568
CACNG8	209.810089959753	1.71297947411271	0.146413361913701	7.70407467849527	1.31794763245884e-14	1.07714909066672e-13
CACUL1	2974.62599796928	-0.271438223597571	0.0530282737099045	0	1	1
CACYBP	3887.97010021485	-1.35649359260979	0.0656461340624619	-11.7523080928988	6.87159027890546e-32	9.96635093784954e-31
CAD	5483.66248295849	-1.8982033555944	0.0585796421282316	-22.4174014706301	2.66283681126043e-111	1.57313971272136e-109
CADM1	3094.13311587668	-0.290468353957397	0.0872523656051662	0	1	1
CADM2	24.1396684924055	0.439995694695954	0.387255461449474	0	1	1
CADM4	7256.7830788988	0.482018206453707	0.0713148183359229	0	1	1
CADPS2	1201.0689460054	0.903203024487084	0.0735842722552621	4.32433473532558	1.52992844986824e-05	7.61962185097898e-05
CAGE1	7.16181970524184	-1.55892199242462	0.743016691835493	-1.31076731266792	0.189936389128179	0.538198914490557
CALCOCO1	1884.29266896161	1.89274545457437	0.0787959162326898	16.5966146102357	7.37340301208027e-62	2.04161336734489e-60
CALCOCO2	3184.32610191497	0.170266548213708	0.0719297394186664	0	1	1
CALCR	20.331257852201	2.7373514079607	0.569709253489702	3.77798218086975	0.000158104188373081	0.000720733946351205
CALCRL	6.72465695836786	1.62589121098768	0.843622717861589	1.23383497024135	0.217264405541091	0.6031650683302
CALD1	6450.98327094455	0.316098817904512	0.0700463779182437	0	1	1
CALHM2	158.177621515998	0.837807197726928	0.166699784433738	1.5165418394852	0.12938239914394	0.382262376086838
CALHM5	11.4178637572202	2.68355518136978	0.799933997270848	2.62341041702124	0.00870543350813573	0.0324494619696786
CALHM6	30.8758979463454	-1.43676181328276	0.369244268551098	-2.30677057392127	0.0210676135111891	0.0733060956548254
CALM1	6718.38853478579	-0.993242526554599	0.055583322073106	-7.34469461932588	2.06229411869726e-13	1.61150531304816e-12
CALM2	17593.8234215318	-0.833675417492099	0.0432646398427563	-5.74777505130981	9.04254289293006e-09	5.58275193200448e-08
CALM3	8152.31894730208	-0.554155685487006	0.0459434863707611	0	1	1
CALML4	60.8419609369243	-2.30926093189244	0.291126753274358	-5.92271549247654	3.16668434419978e-09	1.99735736868855e-08
CALML6	2.47419476906855	-1.49476959062226	1.23510080393924	-0.736595416115534	0.461368423366341	1
CALR	53642.9581297881	0.201873936531628	0.0612037536812034	0	1	1
CALR3	7.72440871257484	-0.259865413654273	0.678192779472793	0	1	1
CALU	46106.4929427182	0.0626966003346579	0.0651500080748846	0	1	1
CAMK1	99.2313431710436	-0.0219252402291063	0.194353888559487	0	1	1
CAMK2A	12.2945827096113	2.37285065895313	0.746353472021079	2.39544763436518	0.0166000852389746	0.0587150369768737
CAMK2B	37.088035188763	3.89504033950887	0.480021108622948	6.89561413039626	5.36325941805217e-12	3.93516239742093e-11
CAMK2D	2076.08735550264	-0.931017009186678	0.0618924646189456	-5.59061610031216	2.26265336356686e-08	1.35957593165486e-07
CAMK2G	393.789087211852	-0.105056419165587	0.107064073301404	0	1	1
CAMK2N1	1331.86480895293	0.68967586899132	0.0779981748096802	1.34202972373052	0.179586358247519	0.51226027599178
CAMK2N2	178.054281183885	-0.216130583503532	0.17221273471133	0	1	1
CAMK4	1160.65962793225	-1.27310848250257	0.0694815622473872	-9.90346877999915	4.0208188149353e-23	4.50976617655509e-22
CAMKK1	90.3805546126887	-1.27731346605623	0.241585976205905	-2.86570221057105	0.00416085443850678	0.0162382320427602
CAMKK2	1711.6491457708	0.124721337164125	0.0573281355251592	0	1	1
CAMKMT	388.30845153642	-0.077690942805566	0.105018620409506	0	1	1
CAMKV	2.31976982551688	-4.67508351569047	1.64456398993875	-2.48703214998815	0.0128813757468602	0.0465427985281359
CAMLG	1465.34894570056	0.38025976755044	0.0730005682361549	0	1	1
CAMSAP1	2278.80398694707	-0.462144394106437	0.059112782187529	0	1	1
CAMSAP2	4289.87771760771	0.321427899953011	0.0498352122344301	0	1	1
CAMSAP3	2.73087306931326	-1.63423798027047	1.47533186572307	-0.711187770458842	0.476967885949368	1
CAMTA1	904.924889193897	-0.329308878058675	0.0807702164582576	0	1	1
CAMTA2	2131.35065392017	0.243947160024523	0.068636312190798	0	1	1
CAND1	6966.21634058298	-0.556158456552006	0.0511718897532647	0	1	1
CAND2	14.1243266481263	0.655625016454779	0.516120689155719	0.136838181337604	0.891158703151465	1
CANT1	4936.96312100653	0.390448963954084	0.0808533023669829	0	1	1
CANX	68.3886507198837	0.128375076259828	0.246784043835586	0	1	1
CAP1	13929.0108610496	-0.383496902146705	0.0480684166212679	0	1	1
CAP2	399.99565541822	-0.572654360023442	0.108254834465285	0	1	1
CAPG	148.894376959901	0.526251148149509	0.182183316922867	0	1	1
CAPN1	6962.68825942149	0.798078677520332	0.0475080835670119	4.48510361862476	7.28785095000906e-06	3.71742780501765e-05
CAPN10	587.320675268704	-0.270439319569133	0.0929390831116687	0	1	1
CAPN11	2.84513288006913	2.2343400459291	1.29509125580101	1.27353191409588	0.20282935523475	0.568154331258426
CAPN14	23.0779756989185	0.690311863562215	0.401321941044426	0.26241242451919	0.793003494840863	1
CAPN15	2529.49173722913	-1.00833984111022	0.0555621656126062	-7.61921059848273	2.55231756230238e-14	2.06383861409536e-13
CAPN2	9614.47958784922	0.53778758515692	0.0440083671410023	0	1	1
CAPN3	9382.96359354464	2.20824646159295	0.0430585604484709	37.6985771165184	0	0
CAPN5	1189.1522461192	-0.0797208813813869	0.0749706831382174	0	1	1
CAPN7	1067.867559181	0.00162673870042526	0.0706655596405388	0	1	1
CAPN8	3.65327902391531	1.77111872605195	1.15143468818581	1.03012245351127	0.302952526152699	0.807362886146002
CAPNS1	6808.56796132025	0.402992197725783	0.0467574760266881	0	1	1
CAPRIN1	18595.1905662557	-0.635562064932376	0.0475910268282023	-1.06242853542325	0.28804118513284	0.773944811493962
CAPRIN2	790.844046711594	-0.589452496958113	0.0828099594724704	-0.0537676504912872	0.957120283389719	1
CAPS	72.3084654525582	1.48071861540312	0.239614255131579	3.73816914570153	0.000185365224944955	0.000839661372578434
CAPS2	118.015834416515	1.68662612768816	0.203301250558182	5.41868839794909	6.00378513697973e-08	3.51507386106126e-07
CAPZA1	8057.52388800298	-0.476035160834689	0.0491413925959023	0	1	1
CAPZA2	5094.69082965622	0.0578849150463837	0.0500205622431712	0	1	1
CAPZB	8778.99310617023	-0.25697469770078	0.0467616579279235	0	1	1
CARD10	91.1055215653132	0.725672989571635	0.203509414846918	0.691235782273023	0.489417380645346	1
CARD16	19.2034858257266	-0.673605681236805	0.485775127596852	-0.182400613376688	0.855268344475532	1
CARD19	588.343775065453	-0.52168431678198	0.0910900177446205	0	1	1
CARD6	560.185757563717	1.46448468133289	0.0944757416003988	9.30910587664735	1.28912963285432e-20	1.33753298621509e-19
CARD8	712.636421806009	0.901454224077427	0.0844162414211536	3.74873624731328	0.000177727872686251	0.000806602060608527
CARD9	14.9459390366496	-0.136696833012054	0.520512643646111	0	1	1
CARF	239.561631233857	1.4611140692455	0.137483709742215	6.3724936640729	1.85979105379243e-10	1.25567961493986e-09
CARHSP1	1627.46780172612	-1.45733194834677	0.0799702894957451	-10.9082004560354	1.0532053565476e-27	1.35669479481593e-26
CARM1	3670.14342670922	-0.951806216569808	0.0485359407932804	-7.55741437323886	4.11160513703365e-14	3.29553567299317e-13
CARMIL1	774.697896203349	-0.0700641148097133	0.0893394412707765	0	1	1
CARMIL2	107.449473163976	-0.53330192283129	0.195216541496607	0	1	1
CARNMT1	1081.06641848605	-0.0560022530067601	0.0715967598770593	0	1	1
CARNS1	7.24124418433215	0.755942336204238	0.73099506926525	0.233848822504451	0.815102345330718	1
CARS1	444.457820058344	-0.552862669775132	0.600539540789546	0	1	1
CARS2	1319.86724221191	-0.242910903325378	0.0679950030885466	0	1	1
CASC3	3016.96812978261	-0.0571685120564073	0.0575717467445298	0	1	1
CASD1	756.48641670886	1.24340706981751	0.0936049912319227	7.03388848342705	2.00855677692639e-12	1.49697004809968e-11
CASK	1496.49906452493	-0.0241341824035532	0.0682897702702834	0	1	1
CASKIN1	344.332686149846	0.0291552616324983	0.123752824614124	0	1	1
CASKIN2	1810.88396765093	0.926247539564958	0.063487614575325	5.37502537853402	7.65718961957941e-08	4.45645184398961e-07
CASP10	679.406708771252	0.154545845460371	0.0827514649480834	0	1	1
CASP2	2476.32945807871	-0.163790616368829	0.0566178322648604	0	1	1
CASP3	1177.63765660609	-0.0355478411249556	0.0692096242923865	0	1	1
CASP4	79.0086495951148	-0.214441698154927	0.336448498402628	0	1	1
CASP6	456.83909090643	-0.1003654334209	0.101075817192792	0	1	1
CASP7	726.906955151372	0.205624602134153	0.0850247198550999	0	1	1
CASP8	1193.5415324095	-0.385284193549216	0.0669780274429658	0	1	1
CASP8AP2	8.38062717706403	-1.52888610319692	0.708285351464072	-1.33263535839877	0.182651495842637	0.519813414040528
CASP9	756.158760102099	0.123398567914887	0.0812617189364707	0	1	1
CASQ2	9.22704259066047	5.65619251617143	1.33510471127007	3.79834815454084	0.000145663623257531	0.000665710443603776
CAST	5861.16326445818	-0.0992311338608498	0.0530735533468809	0	1	1
CASTOR1	82.3854970031857	-0.432967784041968	0.216712050613349	0	1	1
CASTOR2	2708.82098530786	0.353769165054489	0.0562566305417516	0	1	1
CASZ1	56.9511201848032	0.48769077626014	0.259285447642202	0	1	1
CAT	2366.78125898999	0.44603461436044	0.0572041866293937	0	1	1
CATIP	22.4323794273792	0.166384753289308	0.401504193419994	0	1	1
CATSPER1	235.788137827519	0.623500496633257	0.128388576136396	0.299874784749975	0.764272668557124	1
CATSPER2	3.48264774139288	0.896155509587875	1.15938370662116	0.26838009522722	0.78840675939564	1
CATSPER3	10.0958932772841	1.71333662104484	0.645687544497248	1.74749634039076	0.0805512791581587	0.248042199986907
CATSPERD	10.6594756542526	-0.255435241756875	0.649679481286025	0	1	1
CATSPERE	13.6353891245186	0.0696970619689742	0.518911860659651	0	1	1
CATSPERG	18.9502161144678	1.03517752950411	0.447499236514414	1.0059850224786	0.31442277487131	0.831624575913968
CAV1	1670.16977164312	-1.69671594283309	0.0727878843396856	-15.2733652436572	1.1507780710587e-52	2.70078154827579e-51
CAV2	713.6784421514	0.270272074271487	0.106775742605278	0	1	1
CAVIN1	6114.74721797878	0.186144174409112	0.0463772154854919	0	1	1
CAVIN3	782.488086509618	-1.45561547329971	0.0812445327015611	-10.7159884406964	8.5637546819204e-27	1.0728959933309e-25
CAVIN4	26.4926961396135	0.669042594254067	0.383079761490293	0.219386672705226	0.826348850809105	1
CBARP	397.761224495573	-0.256003055453213	0.150667797246174	0	1	1
CBFA2T2	1239.91222854263	0.51364136804431	0.0699615513803031	0	1	1
CBFB	5544.53100149777	-0.103492519480849	0.0636309142265797	0	1	1
CBL	4282.68731339587	-0.438111646945051	0.0590758300058414	0	1	1
CBLB	1526.48551707665	0.019439815858973	0.0974424644544071	0	1	1
CBLL1	1363.75355705194	-0.475630780041821	0.0705714624915006	0	1	1
CBLN3	70.6126882362243	1.48506559233532	0.250806580345697	3.58868412102556	0.000332351234181473	0.00146752771124074
CBR1	3210.97961697112	0.197540591674512	0.051455503494288	0	1	1
CBR3	754.517667035786	0.25103687775551	0.0800266428602069	0	1	1
CBR4	1114.0122242676	-0.0647624536565546	0.0693968710672684	0	1	1
CBS	80.8159342274265	-1.55546978129592	0.23877133398856	-4.06443170997413	4.81496334699047e-05	0.000229225035199206
CBWD1	512.745800406276	0.0336233469118426	0.0992490902637351	0	1	1
CBWD2	451.050805911028	0.136407574708361	0.0972787174366237	0	1	1
CBWD3	19.0812744044333	-1.03871283219044	0.463550881007308	-0.978776766003569	0.327690292083697	0.860817964955365
CBWD5	183.998530564131	-0.538566993582781	0.145952104550185	0	1	1
CBWD6	53.0878971837519	-0.688558143447635	0.264730339431181	-0.391183510247249	0.695661596067269	1
CBX1	4248.6114428845	-0.764334136593003	0.0482994664234093	-3.7129631002732	0.000204846763012532	0.000923866315843952
CBX2	1153.4270231149	-0.681355667611392	0.0721929138454098	-1.33469702882091	0.181975526418129	0.518320150683059
CBX3	8318.02409352643	-1.07308398687093	0.0540513072292459	-9.03001262857235	1.71651986987417e-19	1.71978226143972e-18
CBX4	3005.42904554089	0.374644312260575	0.0684301992282637	0	1	1
CBX5	12707.9372640966	-0.557874504536473	0.0482825410725748	0	1	1
CBX6	9703.11767743568	-0.454747119708717	0.0487300264864635	0	1	1
CBX7	490.162094517368	0.409820789849317	0.0972421817744171	0	1	1
CBX8	721.973537347295	0.733958167509071	0.0811654454668814	1.83524117501273	0.0664699627774577	0.208809834936474
CBY1	345.273283376962	0.646796628808201	0.124314355513632	0.497099699812422	0.619118746309536	1
CC2D2A	1263.3073436988	0.602394768290762	0.0782618972150135	0.22226356515448	0.824108713520235	1
CC2D2B	9.37898899698735	0.278568149637051	0.631452163563653	0	1	1
CCAR1	2386.82980510517	-0.0374672392058461	0.0625377780290425	0	1	1
CCAR2	5637.15194914141	-0.229137949098135	0.0439055622134803	0	1	1
CCBE1	6.67868067656202	0.440347083117602	0.748964889693051	0	1	1
CCDC102A	393.556831601393	0.591769947885599	0.105696273229085	0.0640509611055655	0.948929648984924	1
CCDC102B	10.8590605187655	0.361847632107286	0.598267030933435	0	1	1
CCDC103	196.755451514945	0.483650849440534	0.154844368109301	0	1	1
CCDC107	213.848713261407	0.628444267523424	0.166090007632957	0.261570627532463	0.793652491595916	1
CCDC110	47.622753916719	0.229120318291917	0.319555720703303	0	1	1
CCDC112	308.474121425838	-1.15273448429136	0.137632621892983	-4.12499941135182	3.70735705124954e-05	0.000178103875725293
CCDC113	385.970629951251	0.605560981737793	0.131654968817516	0.156173230091239	0.875896477092744	1
CCDC115	1179.2043280703	1.07060316396817	0.0713111116619322	6.80964232152615	9.78416972032091e-12	7.10661527221613e-11
CCDC116	2.13766257018331	-1.73587683349393	1.5477256368405	-0.743592278954111	0.457123175722142	1
CCDC117	1594.15436243107	-0.249369683399597	0.0654318901884964	0	1	1
CCDC12	481.327852443292	-0.66450750353956	0.0932373606784404	-0.852742966564307	0.393801858070214	1
CCDC121	237.607363490069	0.0456607441110977	0.129481273065068	0	1	1
CCDC122	119.685596746719	-0.581615716163964	0.187515034421038	0	1	1
CCDC124	2270.72697904065	-0.974938457496231	0.0599737570365374	-6.50181807450668	7.93550346756772e-11	5.47929524062888e-10
CCDC125	75.7794967559409	-0.355811099942877	0.279723634994735	0	1	1
CCDC126	344.684583095594	0.810459820615547	0.15786500132748	1.42818115934289	0.153239722072932	0.445924337734947
CCDC127	596.869602528792	0.432148144978046	0.10782157570966	0	1	1
CCDC13	28.7331330789798	0.625167758445159	0.369860384453586	0.108602489300121	0.913517786259193	1
CCDC130	486.916719071413	0.272150097711823	0.103126577936235	0	1	1
CCDC134	1553.43150431744	-0.426237025376707	0.0849133380245524	0	1	1
CCDC136	1115.98926872795	0.0499947656061779	0.0733012440112815	0	1	1
CCDC137	1582.12299432236	-0.385932806075626	0.0611528441737805	0	1	1
CCDC138	482.668138890455	-0.930579304808006	0.101818419415995	-3.39407453769332	0.000688609473471589	0.00295216810866487
CCDC14	1548.71250166078	-0.584311369728538	0.0690838292363635	0	1	1
CCDC142	489.427517649936	0.157954101418595	0.105769376221776	0	1	1
CCDC144A	264.958056948561	-1.16003737671245	0.140360608059182	-4.09685726404084	4.18796947435755e-05	0.000200280214987943
CCDC146	32.8862006574325	1.55789332136468	0.396123511581662	2.45603528424775	0.0140479363634802	0.0503506840475573
CCDC148	34.3054287110265	-1.42529705318369	0.354455442776029	-2.37067047582241	0.0177558535166283	0.0624004431535659
CCDC149	488.895734638034	-0.956074512607306	0.110553394454135	-3.35651848990717	0.000789304430364363	0.00335969146663787
CCDC15	155.08045146923	-1.47184678398018	0.167828429045422	-5.28424647137796	1.26223218714159e-07	7.27508593648553e-07
CCDC150	75.4433108484515	-1.02193973683742	0.233780720028641	-1.86901527544227	0.0616206891919756	0.195006503363015
CCDC152	12.2947517886478	0.573165292633649	0.581932190357379	0	1	1
CCDC153	19.4354682512996	0.612803458402294	0.450132771649644	0.0617672388091179	0.950748193294929	1
CCDC154	8.31320710600655	-0.62607501395439	0.661022264382562	-0.0621386240185983	0.950452438894033	1
CCDC157	140.90590608142	-0.340343145451572	0.192836973035714	0	1	1
CCDC159	160.663078804491	0.711325123294643	0.163903380324167	0.77072921281305	0.440867452749927	1
CCDC163	414.442318383775	0.26829647265773	0.121881530056592	0	1	1
CCDC167	478.352527397086	-0.79414865015833	0.106882566181184	-1.95680790264511	0.0503700576123834	0.162555217714935
CCDC168	2.71523018075313	-1.12378497378996	1.37804045396743	-0.390979069038775	0.695812707390232	1
CCDC17	14.3677364877197	-0.610711114100502	0.513678247362453	-0.0500529548068636	0.960080189338107	1
CCDC171	235.903034675925	0.473696711680198	0.143243556477386	0	1	1
CCDC173	9.70786471166208	-0.4011654986972	0.645417233488893	0	1	1
CCDC174	363.369974016034	0.302637213020171	0.139069129649572	0	1	1
CCDC177	3.43735331236083	5.21611922186769	1.63008073542645	2.84103671751948	0.00449671347163286	0.0174587632443096
CCDC18	439.243570668193	-0.828826484218714	0.0983879670426848	-2.47821447629802	0.0132041746303707	0.0475752937654733
CCDC181	124.78681976695	-1.01393335176998	0.17544155992277	-2.44487880727233	0.0144900824051746	0.0517190285013864
CCDC183	39.2483970396113	1.47862185289511	0.324830262398174	2.75104248692112	0.00594059378503949	0.02270545968147
CCDC184	146.135590112093	0.803918841144837	0.171499798470378	1.27649620056346	0.201780169046365	0.565562167065333
CCDC186	682.197690011843	0.514918335007543	0.0951685771412191	0	1	1
CCDC188	113.228023716506	-0.0340800990425558	0.206206734990316	0	1	1
CCDC189	145.439406255781	0.232251272353327	0.172161011743491	0	1	1
CCDC191	85.7836184848667	-0.0532539232766336	0.219990630933375	0	1	1
CCDC192	4.39698237169267	-0.666158738726256	1.19261278100324	-0.0680512065768612	0.945744871771977	1
CCDC22	893.428809622552	-0.0413433342314631	0.0850143623353184	0	1	1
CCDC24	200.355287218539	0.212924326157399	0.167098683268783	0	1	1
CCDC25	3038.58102978312	-0.0194537280447424	0.0558932761627171	0	1	1
CCDC28A	786.462810567762	0.4872539486847	0.080414192844931	0	1	1
CCDC28B	828.004021681709	0.232889818818815	0.0755059264426246	0	1	1
CCDC3	2.32701350913646	0.0102954164417217	1.22317184336143	0	1	1
CCDC30	49.5552536767384	1.28958190323375	0.29705469887961	2.37189280590811	0.0176972242004546	0.0622103500619213
CCDC32	612.251656894341	0.0987073950375208	0.093303431275365	0	1	1
CCDC34	366.03333698721	-1.64213309877668	0.12043260134045	-8.77779842841956	1.66705705675613e-18	1.61360762852398e-17
CCDC38	2.14936683079316	-1.1318920465896	1.56801799586615	-0.348779190054835	0.727255087481022	1
CCDC39	13.3294673321676	1.41127311263791	0.567094159829133	1.45702983943067	0.145108143574098	0.425241012577846
CCDC43	2179.8193287795	-0.107788024860377	0.0590745638929525	0	1	1
CCDC47	9113.5832006371	0.455853772450066	0.0792034679223635	0	1	1
CCDC50	7392.82187085357	-0.999958974232562	0.0590110040685511	-7.03189143757863	2.03752316804288e-12	1.51773329028238e-11
CCDC51	1045.91057822965	-0.474260451108848	0.0790851560808309	0	1	1
CCDC57	703.140513574875	-0.712419635121724	0.0835352533172051	-1.5253396627395	0.127174399798622	0.376387891090458
CCDC59	679.580761443058	-0.86150232196936	0.112890701472872	-2.44929226554416	0.0143137249846239	0.0511561707012401
CCDC6	3550.62921324986	-0.257830968104425	0.0550034677167878	0	1	1
CCDC61	224.204846815935	-1.27306363758771	0.144896746465347	-4.74864794671057	2.04781057072399e-06	1.08703685834016e-05
CCDC62	50.0972416205654	-0.397632004198197	0.284087609865324	0	1	1
CCDC65	13.8903669377448	0.347288901101353	0.532597083839526	0	1	1
CCDC66	265.628643857242	-0.265902330964019	0.132908598932628	0	1	1
CCDC69	119.91519986931	2.40111921196699	0.209635667892205	8.6632166664541	4.58635528207219e-18	4.36835201501608e-17
CCDC7	92.1625698614699	0.026540012052664	0.216467866109568	0	1	1
CCDC71	1023.57786723394	0.00984864292680214	0.0870567148668275	0	1	1
CCDC71L	1021.44298552897	0.564162624558533	0.0711951189372714	0	1	1
CCDC74A	26.4683807522246	1.33527358592523	0.425341277421807	1.76393316555823	0.0777432322315313	0.240042518802741
CCDC77	838.384805033973	-1.23883799519741	0.0915541112738105	-7.1415470709118	9.22862609799729e-13	6.98440360569579e-12
CCDC78	88.9017445507329	0.147437623568428	0.230670797143475	0	1	1
CCDC80	241.49343488118	-0.160296268787366	0.141664624047043	0	1	1
CCDC82	760.456723262785	-0.242927958249296	0.0786234449151678	0	1	1
CCDC85A	21.0704871281857	1.94371148981225	0.496792035002502	2.73497035797968	0.00623858937180099	0.0237979699220441
CCDC85B	3224.24054919722	-0.412487137704155	0.0656078836388203	0	1	1
CCDC85C	1240.45666067134	-0.586188336320493	0.0753176163786484	-0.0157776676643425	0.98741176484227	1
CCDC86	1531.75120787456	-1.5740710194457	0.0726775390809167	-13.6090328862746	3.53895810212084e-42	6.52825837788267e-41
CCDC87	28.9587845160975	1.03148880981412	0.369046357935386	1.20984478023842	0.226338459456259	0.624561088243907
CCDC88A	6537.06684640599	-0.672930014424334	0.0594147744350181	-1.47993517202532	0.138890548177649	0.408154771295639
CCDC88B	260.94542285303	0.736928052754082	0.131367128614372	1.15651498481075	0.247470573883644	0.677012312504835
CCDC88C	28.8850974818192	-2.25961016407748	0.428654540510603	-3.90666610479087	9.35783222836401e-05	0.000434774401769346
CCDC9	506.388277100143	0.0927635607033234	0.108596294482256	0	1	1
CCDC90B	773.242470424427	-0.123362177915753	0.0775380105653658	0	1	1
CCDC91	1088.65680451848	0.367073234936591	0.0723744364360515	0	1	1
CCDC92	54.9794618138776	2.27993743035458	0.295012914335154	5.7452990970728	9.17586450743633e-09	5.65996394864637e-08
CCDC92B	20.3167786367439	1.17430357159781	0.468055087735814	1.25904746479421	0.208013188244531	0.581249491963211
CCDC93	2050.70512060554	0.346528909770062	0.0565763810353276	0	1	1
CCDC96	23.9123865645411	0.777641767566521	0.398078747824528	0.483928792027444	0.628436405965845	1
CCDC97	1181.02464899161	0.218910776309	0.0719719911129147	0	1	1
CCDC9B	1536.25363700187	0.930993553512759	0.067754026208046	5.10661244617919	3.27985467038708e-07	1.82664315775397e-06
CCL17	12.0557813286284	-4.56843142556355	0.967064407064934	-4.11909630471602	3.80361165656336e-05	0.000182600004780586
CCL20	8.23207062510606	-3.20454544921293	0.901069359622647	-2.90715184268384	0.00364736104092832	0.0142953189668183
CCL28	719.873520744869	1.70202265611442	0.0915991779026565	12.1946799271659	3.31805159008213e-34	5.08125308309114e-33
CCM2	743.438049600703	-0.228016687781963	0.0840042467022637	0	1	1
CCN1	364.745467326427	-2.6770746286142	0.139161366287585	-15.0334441549734	4.43342621569202e-51	1.00437255722768e-49
CCN2	1202.91144346753	-2.62089036451264	0.118870756862414	-17.1269235449478	9.34683227707992e-66	2.80937901731705e-64
CCN3	9637.92787928007	3.61016340513359	0.0711754947388532	42.5028785009937	0	0
CCN4	3.93561765168418	4.38847039046196	1.44490782277719	2.63232735715381	0.00848021098591743	0.0316875059359281
CCN5	23.3841760555066	6.10015995693569	1.0794094329778	5.1094235314591	3.23143242602815e-07	1.80113919606107e-06
CCNA2	3099.40479528329	-1.74226028902445	0.055582837889154	-20.8204606488844	2.82457207634342e-96	1.33957041101602e-94
CCNB1	5749.60095822613	-1.5275447778332	0.0541740570092518	-17.3984528733418	8.47614549918617e-68	2.6463337178097e-66
CCNB1IP1	10.1364021219558	-1.24567258239221	0.654827250248821	-1.00892652549381	0.313009872843697	0.828687138728166
CCNB2	2532.65068537933	-1.32645011334099	0.0655272497270615	-11.3151416613596	1.10423805778529e-29	1.51954686947843e-28
CCNB3	16.3505102967637	0.895814943641376	0.49142621346748	0.632475303765911	0.527076341010264	1
CCNC	1946.91127367216	-0.51098520182882	0.0592443982350415	0	1	1
CCND1	4712.59124494262	-2.87593392194429	0.0834978806372773	-27.4370307899948	9.9223243321368e-166	1.18256849822841e-163
CCND3	2094.33340494933	-0.614485754370993	0.0717739803891618	-0.41081397758798	0.681208943129689	1
CCNDBP1	1775.66727449105	0.669733797529381	0.0620040824441461	1.36658416977157	0.171755681880476	0.493001754105508
CCNE1	463.540971812558	-0.344961579889725	0.124884090889812	0	1	1
CCNE2	267.73434392666	-1.15372309072412	0.143389485400476	-3.96628169168558	7.300257837258e-05	0.000342427563030315
CCNF	3240.82698286439	-1.30104620659879	0.0590196619816146	-12.1323332353522	7.11916758102441e-34	1.07937290780443e-32
CCNG1	8700.60571407651	-0.058850657752798	0.0620173550233399	0	1	1
CCNG2	813.924415292609	0.106284396713659	0.0838322563874361	0	1	1
CCNH	1754.61615045723	-0.821804945056217	0.0732056325949642	-3.23479132222548	0.00121731664831865	0.00506052228749028
CCNI	9418.90163468744	0.232504376761039	0.0467330540472346	0	1	1
CCNI2	4.75895174251321	1.10359624801944	0.939107916846441	0.55222220866895	0.580796120276553	1
CCNJ	289.157892102771	-0.204508527189716	0.117054776393894	0	1	1
CCNJL	806.597306355389	0.613292244145936	0.0925235181241818	0.305784353205884	0.75976884254166	1
CCNK	2203.70243368168	-0.430285658451018	0.0619651231862964	0	1	1
CCNL1	625.435407546212	-0.314957503440905	0.0975245681503995	0	1	1
CCNL2	1142.58572106969	0.0857511598579215	0.069303039349469	0	1	1
CCNO	282.810980707882	-0.645337393873102	0.11963725556178	-0.504336158412995	0.614025172370118	1
CCNQ	338.147253555459	-0.418945440197941	0.138337285182987	0	1	1
CCNT1	3765.93529029616	-0.329049838604889	0.0568258563114732	0	1	1
CCNT2	999.198948852492	-0.141868146163414	0.07460718850316	0	1	1
CCNY	1689.32213162977	0.0749489755644803	0.0607834088339174	0	1	1
CCNYL1	693.647989649638	-0.596672668364634	0.0833578114649545	-0.140030888041508	0.88863558569182	1
CCP110	1451.59797320497	-1.05564965118472	0.0619663521365186	-7.59524540266343	3.07209677955397e-14	2.47683285062158e-13
CCPG1	381.914827754703	0.750716229267022	0.134495390933112	1.23213314684841	0.217899351191387	0.604805287045191
CCR1	4.63576331470995	5.6449319662954	1.43700981937106	3.52115336867356	0.000429674023371453	0.00187790566464577
CCR10	285.330622049871	0.654622222592692	0.1372116310276	0.507407586888077	0.611868863434651	1
CCR6	2.66876455933262	-0.0502088359965343	1.15926100208289	0	1	1
CCS	382.870913451016	0.460879383586219	0.112219892306731	0	1	1
CCSAP	2999.0033976094	-0.538832813941991	0.0554190531862802	0	1	1
CCSER1	70.7939957437952	-0.803582905891278	0.227152319553448	-0.962274593193609	0.335911687871962	0.879130340647912
CCSER2	1755.10959426164	0.0478311313241362	0.0635955181546016	0	1	1
CCT2	8423.75275809489	-1.26823680613044	0.0604150646594695	-11.3090470064298	1.18368154165543e-29	1.62235392099293e-28
CCT3	11933.0044814975	-1.02704222722342	0.0518705778478891	-8.52202241740427	1.56791032046653e-17	1.46089591110226e-16
CCT4	13964.9647941538	-1.30082053200323	0.0522941260007682	-13.6883544433407	1.19177743749175e-42	2.21936162476385e-41
CCT5	14711.8220937339	-1.43144705469884	0.05069815493617	-16.6958157701111	1.40584471308856e-62	3.93234849746773e-61
CCT6A	10729.3837017088	-1.14208603705609	0.0477774883844743	-11.6600109359687	2.04016187585075e-31	2.93415096226762e-30
CCT6B	30.2737958475749	0.696403187122356	0.352943451767254	0.315640328683078	0.75227552349421	1
CCT7	15005.0758496632	-1.10312175415487	0.0478874457798526	-10.8195738093189	2.78067401691808e-27	3.52888130332214e-26
CCZ1	524.211660403427	-0.163759977612035	0.0951272681834813	0	1	1
CCZ1B	749.491986321583	-0.164028121092558	0.0840382962841872	0	1	1
CD101	21.0808454534388	0.783199872651997	0.462456236497499	0.428580819134587	0.668228306667461	1
CD109	43482.0232448074	1.88732441642755	0.0490477143296805	26.5521938020152	2.42268016009645e-155	2.61458695073086e-153
CD151	5537.80599345421	0.0574054594019835	0.0790774955536971	0	1	1
CD160	12.1304707228093	-1.14306923459188	0.585878022882335	-0.952534849910146	0.340825800421754	0.890630776087809
CD163L1	37.1438796239089	-0.21276940764725	0.329556029529675	0	1	1
CD164	8655.24244282765	0.121279864100547	0.0911249430643297	0	1	1
CD1D	13.2389423695682	0.856585619701958	0.585027857643974	0.464226816130925	0.642485250553523	1
CD200	359.86481755415	-2.54163934958144	0.130805082753719	-14.9584351646748	1.3721465410336e-50	3.08305581826335e-49
CD207	12.9186731245628	2.44261111336528	0.620347802717761	2.99446714444226	0.0027492466352016	0.0109094309154815
CD22	3142.29511065982	0.263426948546238	0.0887562517649226	0	1	1
CD226	11.5548279744558	0.16299494268122	0.676295936244503	0	1	1
CD24	9.0722824419266	1.51173158388005	0.758554786186683	1.22170685724469	0.221818502210316	0.614314890138328
CD247	3.68248086691855	-4.30450828722239	1.47633941753014	-2.51941270622239	0.0117550784190488	0.0428269816085814
CD27	43.8096372104149	0.544497999903787	0.306099700063257	0	1	1
CD274	46.3116685438256	0.470367635806205	0.30052468987693	0	1	1
CD276	4905.0913362734	-0.858019950988479	0.0614458401038167	-4.44326174932582	8.86052630812726e-06	4.49287360633342e-05
CD2AP	3238.84192526911	-0.294484739115902	0.0559379532709535	0	1	1
CD2BP2	3142.2680220364	0.530625427482688	0.0526490489467162	0	1	1
CD302	18.5335053812467	0.0364713204030801	0.477154671611097	0	1	1
CD320	3229.43496850618	-0.878927707655064	0.08605521016774	-3.41557131848422	0.000636483597689646	0.00274242193962096
CD33	483.100075635943	0.212444694216386	0.0975328228280045	0	1	1
CD36	41.9611927893196	4.73483105658905	0.557547308116797	7.44301155467103	9.84154754337957e-14	7.78351128849166e-13
CD37	13.4698552231004	0.27618883339089	0.620220025850797	0	1	1
CD4	2.21059494452345	-1.11668529612967	1.37313743695598	-0.387204719513237	0.698604656476869	1
CD40	37.1062583857114	-0.0701855665176836	0.322004488601741	0	1	1
CD44	62183.3405007741	1.23066543564472	0.0750577337906222	8.60225060146152	7.8167880912197e-18	7.38875155712118e-17
CD46	6045.13756977459	0.511762156005618	0.074639774967907	0	1	1
CD47	6274.96898193487	1.75249532170048	0.0733960929856629	15.9067775164618	5.68661023831161e-57	1.44871152279366e-55
CD52	5.10030774873235	-1.94864788596975	1.09229588242773	-1.24842353423407	0.211875994937806	0.590118347209424
CD55	2953.76218994261	0.463865259162261	0.0631828159163267	0	1	1
CD58	310.408054589218	0.370143800347968	0.128819979769956	0	1	1
CD59	51179.2694062171	1.5980829020161	0.0730281110243795	13.8725059132078	9.29710699262291e-44	1.77721267002635e-42
CD63	28522.1903426104	0.238936595584906	0.0695664297032487	0	1	1
CD68	8001.98720261279	2.73259259964477	0.0626166429979366	34.2974726338417	8.55852725658001e-258	2.1722810107164e-255
CD70	1378.26189238073	0.377168700103151	0.0827540629866404	0	1	1
CD72	2.56666601925807	0.533259274417491	1.32419472952786	0	1	1
CD74	22070.9948704098	1.18701698344931	0.0835648806966482	7.20418647678942	5.83914102402474e-13	4.46947715113760e-12
CD79B	28.2259202370597	3.46243433494467	0.496831062904013	5.79157494325307	6.972943192975e-09	4.33429294344287e-08
CD81	5037.8086702423	-0.28164490551766	0.0737005899560117	0	1	1
CD82	129.293024407906	-1.01990343595343	0.21072341566562	-2.06385908552063	0.0390310789818876	0.129217383701872
CD83	397.441635182629	-0.573354855386938	0.143439896837377	0	1	1
CD9	6481.95255880014	0.314406206882715	0.0854018638932132	0	1	1
CD96	1273.71759947107	-1.78123724283921	0.0761946797098481	-15.6997476384771	1.51844901204604e-55	3.68922740271243e-54
CD99L2	3070.29484384059	1.63770314535454	0.0894465257097269	11.7690780832649	5.63367975499433e-32	8.20565512454328e-31
CD99_1	2099.050759436	0.807408196231824	0.234561466119576	0.94818727010533	0.343034126554335	0.895279226025297
CDA	6.57275605780518	1.1633615148461	0.779517157418141	0.741948409143051	0.45811859405816	1
CDADC1	268.520400356542	0.416825189218386	0.154438451010997	0	1	1
CDAN1	568.007301810514	-0.388234795946394	0.0886576620318252	0	1	1
CDC123	2934.13221794657	-1.11583872938178	0.0515400370213259	-10.2995410958306	7.07982303156514e-25	8.43058683498104e-24
CDC14A	459.348281091858	-0.472214510360842	0.0967381058084908	0	1	1
CDC14B	654.34522617998	-0.0656710419697729	0.0863281363220237	0	1	1
CDC14C	11.4320290344687	-0.088653442491267	0.562062955862463	0	1	1
CDC16	1590.84606549818	-0.411089845978309	0.0626377169397154	0	1	1
CDC20	7966.29170840272	-1.5136977103781	0.056776130037325	-16.3571858414366	3.8658414974906e-60	1.03486764774622e-58
CDC20B	19.6148529225256	2.26874267882033	0.510297282460743	3.29953291285625	0.000968458705142449	0.00408295755542369
CDC23	1574.20145088776	-0.704490559243117	0.0792934089777889	-1.50694188563123	0.131825553919906	0.388977619381319
CDC25A	1074.00856568153	-2.86670105555084	0.109341433368197	-20.8676709758087	1.05342534979754e-96	5.03074837781361e-95
CDC25B	7668.21860737426	-0.0589332240534643	0.0511457095415858	0	1	1
CDC25C	390.638664603896	-1.68589518815697	0.123625007075121	-8.90511729142315	5.33296297177896e-19	5.25853169001456e-18
CDC26	327.346920839612	0.0109561136502772	0.140138677645228	0	1	1
CDC27	5989.43364265378	-0.621894597244963	0.0576832746414471	-0.639606497278378	0.522428457366855	1
CDC34	1672.65516496232	-0.383024374120637	0.0610250405780337	0	1	1
CDC37	5947.39100128229	-0.626047924548548	0.0493750864296874	-0.831348915348271	0.405776548814515	1
CDC37L1	498.160531793179	0.204312528984485	0.102739427197734	0	1	1
CDC40	1222.02456085414	-0.0582156402769629	0.0770829682627129	0	1	1
CDC42	9864.81609173947	-0.390566516381389	0.0419152376659676	0	1	1
CDC42BPA	3779.95809895412	0.070611253684884	0.0503608498429467	0	1	1
CDC42BPB	4523.3272987007	0.022235280194087	0.045182869366586	0	1	1
CDC42BPG	37.5895907825698	2.02842492916087	0.379620028621715	3.80228865795493	0.000143365549870458	0.000655645053895396
CDC42EP1	10.7455152023789	1.97661827811782	0.645902684987646	2.15453242487208	0.0311984419699505	0.105243870450441
CDC42EP2	301.23983616287	-0.280068267086997	0.14594877645533	0	1	1
CDC42EP3	3044.46244996941	-2.97518261777622	0.0621476279825017	-38.4597561543169	0	0
CDC42EP4	4418.00549588667	0.996089686100065	0.0513528434265038	8.00519812867649	1.19274477200999e-15	1.02109680482005e-14
CDC42EP5	7.4323813928847	-0.98987971724312	3.56125071486123	-0.113690315470782	0.909483289876958	1
CDC42SE1	5072.58543185943	0.801327906902276	0.0614454284630443	3.52065096319385	0.000430488866437193	0.00188026781497392
CDC42SE2	1234.29078182551	-0.0056256516675579	0.073717433704293	0	1	1
CDC45	838.775096917747	-2.80020312594016	0.0968656567550207	-22.8688185281451	9.49695858562954e-116	5.88983322962165e-114
CDC5L	2728.05807342683	-0.15098187654007	0.0654500336844772	0	1	1
CDC6	1457.02872703827	-2.70371442196056	0.0867310099108092	-24.42856856088	8.50401069645775e-132	6.33456361987228e-130
CDC7	726.646339531226	-0.526353797631596	0.084182442355615	0	1	1
CDC73	2424.53478834635	0.293064579554869	0.0571558733272756	0	1	1
CDCA2	2581.53828371309	-1.5653756742872	0.0568468357232396	-17.245914602181	1.2009703368352e-66	3.6497781456016e-65
CDCA3	760.635024787447	-1.34320983600239	0.0895084615070247	-8.47081743152164	2.43676905779507e-17	2.25360031755326e-16
CDCA4	1618.70125994385	-1.83660875831703	0.0846765058634838	-14.7810628881509	1.94079070983462e-49	4.2492775509574e-48
CDCA5	1595.89886854469	-2.26223449318224	0.068405385810751	-24.5190414951017	9.25553315723805e-133	7.04757430295026e-131
CDCA7	825.508980284856	-3.26768977022084	0.111316482867142	-24.0996634202203	2.52010296499468e-128	1.7896648309957e-126
CDCA7L	2629.86459320777	-1.90616863910625	0.0576354536019469	-22.9228462090497	2.75003069496908e-116	1.72109226964595e-114
CDCA8	1583.18374767808	-1.31455536873467	0.0642214059451765	-11.3600030705877	6.61423134240029e-30	9.14779563864162e-29
CDCP1	30.3123784577222	-4.89717339376779	0.669798921168633	-6.43801185323517	1.21048549558793e-10	8.26652426633191e-10
CDH1	3.22649963281179	3.11240344055197	1.37683730458698	1.83565874641241	0.0664081428395512	0.208711306067161
CDH10	4.50519155664338	-0.985837246435571	0.968457574166967	-0.413892417311473	0.678952897351333	1
CDH12	12.1333984683512	1.3857204395196	0.568606171241392	1.40821623122987	0.159067051450917	0.460493725276294
CDH15	47.5304570263151	1.75663818865987	0.303013175979223	3.8666245613696	0.00011035211236424	0.000510457661850921
CDH18	27.0021622558812	1.56957042742611	0.407704048914185	2.41491451960867	0.0157389028637917	0.0557986038932045
CDH19	2301.58642372499	1.50865018781325	0.066110337669194	13.9713427638966	2.33188314932036e-44	4.51423593850069e-43
CDH2	7663.52307076717	0.0566254710172552	0.0627213496853417	0	1	1
CDH24	189.52298868297	-0.116595724986801	0.165313412285394	0	1	1
CDH26	7.94268528326357	0.682723846185587	0.701991130758923	0.139209516906485	0.889284588328278	1
CDH3	13.1564977068872	2.35047754692479	0.635960608236033	2.77608003398466	0.00550186630749501	0.0211346915948785
CDH6	14.6613773153357	6.33008956681122	1.25783747304815	4.56743394111878	4.93731202399233e-06	2.55265177671969e-05
CDH7	110.217569191011	2.77356103504749	0.27783276894404	7.87726027914404	3.34637368888697e-15	2.79667059633444e-14
CDH8	22.3966736454355	-0.0137374425935252	0.39896731271099	0	1	1
CDHR2	4.5220016727148	1.24556850525529	0.97419791713161	0.678063967946314	0.497731135458136	1
CDHR3	49.1670346424462	-0.253982392946655	0.271015643158633	0	1	1
CDIN1	534.836945837971	-0.50289187423139	0.0944973478492229	0	1	1
CDIP1	46.4415335667071	0.133604050867441	0.304594615040213	0	1	1
CDIPT	5298.19166709232	0.591645614323343	0.0683078145613377	0.0972892247544442	0.922496712807515	1
CDK1	2866.83676807578	-1.57067307807711	0.0550313898890582	-17.911106371549	9.65963074469014e-72	3.26095810312126e-70
CDK10	495.2686864639	-0.301947636498448	0.0937404459750999	0	1	1
CDK11A	529.195479519221	0.289787522785868	0.14045425259255	0	1	1
CDK11B	1469.50676267817	-0.563920991030512	0.0703751088368462	0	1	1
CDK12	4177.95884703712	-0.285260114365989	0.049075389539192	0	1	1
CDK13	2650.84115318148	0.361032233310798	0.0512729087463963	0	1	1
CDK14	530.918079631001	-1.33514312741953	0.109808029311602	-6.83140506320218	8.40869313709613e-12	6.12703605194256e-11
CDK15	17.3141978924292	3.59590629294838	0.672691731839834	4.47590798345841	7.60872517621776e-06	3.87389254328531e-05
CDK16	6309.8346365751	-0.0807430058701438	0.0504704558405558	0	1	1
CDK17	1415.60560685276	-0.323960584572193	0.0629525905330658	0	1	1
CDK18	1330.69821336374	0.056083876877447	0.0823767629918872	0	1	1
CDK19	1945.75232454879	0.755134836172645	0.0705086893407697	2.41296268251961	0.0158234395785141	0.0560838021368279
CDK2	7175.69421756093	-0.951530650719644	0.0544998084308984	-6.72535668055378	1.7516282782349e-11	1.25498260227327e-10
CDK20	94.0723615955668	0.213597816665523	0.19592444843914	0	1	1
CDK2AP1	3669.72693552181	-1.39654946113512	0.0724776375747229	-11.1972394284848	4.20637363807876e-29	5.66331601999091e-28
CDK2AP2	1373.7632700946	0.703446728966707	0.069275476936408	1.70979304950056	0.0873041487476637	0.26691739075072
CDK4	8335.44136051801	-0.0929927464722798	0.0418039443343013	0	1	1
CDK5	1239.75265229433	0.334356398748575	0.0692743156206384	0	1	1
CDK5R1	461.67543871694	-2.60375351031564	0.11849140903945	-17.0371297521117	4.35591011258528e-65	1.2922533334003e-63
CDK5R2	79.8795165802419	2.03196582446225	0.238846844217324	6.05813247901098	1.3771096134368e-09	8.84059220691559e-09
CDK5RAP1	931.276952589023	-0.958583791720469	0.07573994080927	-4.93245423390593	8.1202809568217e-07	4.41127906437567e-06
CDK5RAP2	2133.81522418453	-1.71213973559052	0.0759168189977838	-14.8470358804605	7.27133332961812e-50	1.60743378412493e-48
CDK5RAP3	2188.90840128492	-0.381266425851772	0.057506157873655	0	1	1
CDK6	7937.36274382461	-1.29218553872807	0.0632802031741135	-11.1754625183847	5.37695305893352e-29	7.22514888487675e-28
CDK7	34.5871657441261	0.700133545531446	0.958492137969308	0.120119446963198	0.904388527480224	1
CDK8	1489.30958927162	-0.156779782558449	0.062907626553557	0	1	1
CDK9	1235.15163306587	-0.304419199546789	0.0697670698755409	0	1	1
CDKAL1	716.944265767551	-0.165183961627327	0.0837981463327838	0	1	1
CDKL1	470.106503299039	-2.55544136919679	0.113652147522467	-17.3374759047757	2.45273694469214e-67	7.58853556748318e-66
CDKL3	106.922800616375	1.06204659643932	0.200834168629861	2.375325870562	0.0175334630602325	0.06165049889778
CDKL4	18.948278418712	1.24513187494924	0.504311627987507	1.30897611380397	0.190542441995166	0.539581551649948
CDKL5	889.488499102283	0.912713239781344	0.0734993053011933	4.45872567690818	8.24483595002481e-06	4.19153269773887e-05
CDKN1A	3720.42510148542	1.04377890651402	0.0583486381305002	7.86271832922528	3.75885613488193e-15	3.13756895156466e-14
CDKN1B	2366.93641414134	0.557422988729518	0.0740108568282646	0	1	1
CDKN1C	9.05586309208572	0.268262362811263	0.751645994440777	0	1	1
CDKN2A	58.5555313701458	-1.17583875314561	0.255372712178473	-2.31363307420525	0.0206878578492969	0.0720945282691237
CDKN2AIP	721.452596425732	-0.135668718018619	0.0841463537538171	0	1	1
CDKN2AIPNL	1454.1754707654	-0.82566826643798	0.0732850177151785	-3.28400366052083	0.0010234359308312	0.00429967680034516
CDKN2C	1062.12677065972	0.496216879187282	0.0926489291191613	0	1	1
CDKN2D	223.586032693229	-0.893282887945705	0.137977708675587	-2.23429487925865	0.025463677053373	0.0872512894233825
CDKN3	1226.79785977985	-1.24186047183076	0.0840221540201177	-7.8177056931138	5.37947814995748e-15	4.45774652498895e-14
CDNF	23.2523754305807	0.935965752913982	0.408120174225839	0.859956882993416	0.389812810611829	1
CDON	945.413673946035	0.403352519361866	0.0839946795214124	0	1	1
CDPF1	297.716366589305	-0.155823958707474	0.118167341540681	0	1	1
CDR1	7.3590161860681	1.08777037105908	0.827529962848072	0.607555488781001	0.543482329878063	1
CDR2	3.02256372195552	-4.00215797367263	1.56379131253369	-2.18517518692188	0.0288760041125069	0.0980125092535956
CDR2L	847.077013285217	-0.033168518119226	0.0825089857286744	0	1	1
CDRT1	11.7290276911926	0.373115930137459	0.606220006761574	0	1	1
CDS1	179.452790203505	-0.0652266592387122	0.16108303404113	0	1	1
CDS2	3823.70838506333	0.523137445245426	0.087956006686898	0	1	1
CDT1	1976.69562125393	-2.59974823791272	0.0649219542915056	-31.0333886263853	1.91163540847e-211	3.8530698394838e-209
CDV3	9167.264789512	-0.135758445018325	0.0451474619352616	0	1	1
CDYL	1138.08444738848	-0.633454863035557	0.0703942654916528	-0.688335373586679	0.491241610764014	1
CDYL2	1311.1744028089	0.269999843869786	0.0728157149646175	0	1	1
CEACAM1	43.4982072250623	-5.4228653474996	0.645159046801362	-7.49871736509823	6.44453154568874e-14	5.1324084465549e-13
CEACAM19	5.41637645950813	-0.0386919916822127	0.878989562602538	0	1	1
CEBPA	66.1451736108316	1.15991673663832	0.261643758487089	2.19732639510562	0.0279971438575156	0.0951944563907491
[truncated: 11,742 more rows]

## Sheet: Fig2_MAPKi_TDD_table
gene	group	peak	sig	kind	gkind	X276_DMSO_TDD	X277_DMSO_TDD	X278_DMSO_TDD	mean_DMSO_TDD	sd_DMSO_TDD	X276_BRAF_TDD	X277_BRAF_TDD	X278_BRAF_TDD	mean_BRAF_TDD	sd_BRAF_TDD	diff_TDD	p_value	padj
A1BG	CTRL	CTRL		CTRL	CTRL	0.05466901669145379	0.06303255469260677	-0.019024857159604627	0.03289223807481864	0.0967610741064257	0.006249505781781517	0.20184381625073933	-0.002872178228011793	0.06840704793483635	0.1220872163823597	0.035514809860017704	0.54351102535834	0.8177785983911134
A2M	BRAF_UP	CTRL		CTRL	BRAF_UP	0.16683611512457608	0.1886592420662157	-0.11151220217286129	0.08132771833931016	0.17464469396855742	-0.18669881262946897	-0.04640265648611015	-0.06820693494840088	-0.10043613468799333	0.11192237885857896	-0.18176385302730347	0.05748715407067631	0.33262817760358104
AACS	CTRL	CTRL		CTRL	CTRL	-0.06700348603884568	0.2396220146259141	0.2087458361706983	0.12712145491925558	0.2338315574917738	0.14776494557677272	0.06137606064160653	0.3075261077480404	0.17222237132213988	0.14587053863996022	0.045100916402884314	0.7219542505614236	0.9007644827625503
AAGAB	CTRL	CTRL		CTRL	CTRL	-0.19496644179125672	0.0842193802317987	-0.12464368305983971	-0.0784635815397659	0.18567712844430248	0.12738470713012395	0.0429950954320726	0.043781276581250056	0.07138702638114887	0.08995141994518732	0.14985060792091476	0.14369741230099545	0.48144974885267366
AAK1	CTRL	CTRL		CTRL	CTRL	0.3072184514799768	0.09903196567559959	0.21624856556007005	0.2074996609052155	0.1290920008614442	0.2885605206931262	0.24582342962575554	0.31199621604600714	0.2821267221216296	0.06329341809834028	0.07462706121641415	0.21469418420397418	0.5753926526396286
AAMDC	BRAF_UP	CTRL		CTRL	BRAF_UP	0.15992251361005844	0.32625899214399323	0.43517385079663334	0.3071184521835617	0.22753385925344577	0.002058304372394279	0.29402877376632996	0.28885597506603783	0.1949810177349207	0.25582983460217507	-0.112137434448641	0.39372166649781193	0.7302500481957334
AAMP	BRAF_DOWN	CTRL		CTRL	BRAF_DOWN	-0.16953420153065263	0.04028852932258313	-0.11915911315478801	-0.0828015951209525	0.29678365627039227	0.17915940116793358	0.22786084021418795	0.30160177711067127	0.2362073394975976	0.14965862390248966	0.31900893461855007	0.06178711219177548	0.3429201995260697
AAR2	CTRL	CTRL		CTRL	CTRL	0.36742112950277417	0.29958033474620693	0.4376495803757786	0.36821701487491987	0.15688351510703125	0.5361235577811525	0.5639756280193541	0.33039769838376165	0.4768322947280894	0.1280194617407559	0.10861527985316954	0.2889664611900103	0.6448138996100898
AARS1	BRAF_DOWN	CTRL		CTRL	BRAF_DOWN	0.11215078144752111	0.23994212005861032	0.23032051395351544	0.19413780515321563	0.08786492899584027	0.008957376578293388	0.3174916001503625	0.2160580841030232	0.18083568694389304	0.17169930758665994	-0.013302118209322589	0.8698580666378504	0.956352645736598
AARS2	CTRL	CTRL		CTRL	CTRL	0.4707824116344834	0.19658880610232496	0.2833391467781441	0.3169034548383175	0.19318545067686432	0.37986638545293916	0.26028278617097655	0.2689134864612617	0.3030208860283925	0.1391566955605225	-0.013882568809925028	0.8823304709304297	0.9609412138166659
AASDH	CTRL	CTRL	_sig	CTRL_sig	CTRL_sig	0.2964646809583996	0.19855651340015718	0.1365177611909334	0.2105129851831634	0.1682830798456893	0.5165173675268295	0.464454221691844	0.5980560579663505	0.5263425490616747	0.19064586332624106	0.31582956387851135	0.030240872036858067	0.248380080127137
AASDHPPT	BRAF_DOWN	DOWN_TC_peaks		DOWN_TC_peaks	BRAF_DOWN	0.11933755854929809	0.06433716465953425	0.12176980470668378	0.10181484263850538	0.0884684941842385	0.32147861607634787	0.17936469384548337	0.27571761243408044	0.2588536407853039	0.24050678484821847	0.1570387981467985	0.21339179057863342	0.5737197238067883
AASS	CTRL	CTRL		CTRL	CTRL	0.01881758969844218	0.13107858597081165	0.18935674179509215	0.11308430582144866	0.10933845776560938	0.01621185093055636	0.047885721614089806	0.10687762802362634	0.0569917335227575	0.08075670080138224	-0.05609257229869116	0.28241667156372663	0.6379003250036599
AATK	BRAF_UP	CTRL		CTRL	BRAF_UP	0.6377935367814141	0.5650793987364295	0.7525808867386694	0.651817940752171	0.19968353258357416	0.7062268189921941	0.8119889007810412	0.9736678967960692	0.8306278721897682	0.1775693473043769	0.17880993143759716	0.3281437345428508	0.682290381499811
ABAT	BRAF_UP	CTRL		CTRL	BRAF_UP	-0.42922333692797665	0.20008367108398925	-0.1861193837654649	-0.13841968320315076	0.4319999095426695	0.08654181650275952	-0.1500034390944992	-0.11710466442856297	-0.06018876234010089	0.21043946099632652	0.07823092086304986	0.7136239345157316	0.8978625820780991
ABCA2	CTRL	CTRL		CTRL	CTRL	0.30461806518451884	0.10763576517452672	0.07850613928606538	0.16358665654837032	0.18854198345613263	0.12096831737744505	0.10203587032330279	0.16976745156333573	0.13092387975469452	0.36321010979110535	-0.032662776793675796	0.8797464590905488	0.9602069464999515
ABCA3	CTRL	CTRL		CTRL	CTRL	5.574686279248181	0.3681480874103981	1.6783671044798627	2.5404004903794806	2.719767872787825	-0.5296167052870384	0.24798008873196595	-0.01666935751617593	-0.09943532469041616	0.6179473325184797	-2.6398358150698966	0.07958835899633912	0.3818084898793061
ABCA5	CTRL	CTRL		CTRL	CTRL	0.0042807707931212	0.16840454007157518	0.19862458338325645	0.1237699647493176	0.13357352683132834	0.13600056026452717	0.07744684345498751	-0.027159127360765076	0.062096092119583196	0.09146624391265273	-0.061673872629734415	0.44974101647396114	0.7680561665927005
ABCA7	BRAF_UP	CTRL		CTRL	BRAF_UP	0.7202211050157876	1.4123854892041525	0.09536843670794667	0.7426583436426288	0.9889129326120693	0.5135251270562918	0.6045403144343339	0.2598774085638055	0.45931428335147706	0.2515531750330748	-0.28334406029115183	0.571663012520879	0.8338326229466383
ABCA8	CTRL	CTRL		CTRL	CTRL	0.12014106599830957	-0.17968272433037158	0.0334663820302908	-0.008691758767257075	0.281315077873865	-0.13911425937531569	-0.2869968306202417	-0.22809258980212185	-0.21806789326589307	0.446909218269556	-0.209376134498636	0.3874901477846351	0.7258995966920269
ABCB1	CTRL	CTRL		CTRL	CTRL	-0.07321190264274519	0.07412795851197805	0.4241378255700671	0.14168462714643332	0.28193522569271917	0.038872271799370195	-0.0791073854052545	-0.1078925159698002	-0.04937587652522817	0.10143595654549753	-0.1910605036716615	0.18741183989863602	0.5434614948462491
ABCB10	CTRL	CTRL		CTRL	CTRL	0.32906794128918987	-0.061722811920467115	-0.09869455401128466	0.05621685845247937	0.3833687218241121	-0.2645217141688362	-0.5567725899600677	-0.2268969680713544	-0.3493970907334194	0.5072864059710092	-0.40561394918589877	0.20185647156004713	0.5610954384433673
ABCB6	CTRL	CTRL		CTRL	CTRL	0.16147234190180845	0.02066152049667852	0.28403538396642775	0.15538974878830492	0.1549778881436583	0.38932158281205864	0.4308402652602643	0.1800452607551991	0.333402369609174	0.13446460373117697	0.1780126208208691	0.11520255021978333	0.4440239816539835
ABCB7	CTRL	CTRL		CTRL	CTRL	0.12565654941404433	0.07870400832913416	0.33009674791633326	0.17815243521983726	0.1605640718920864	0.17005659168747433	-0.03199883064010284	-0.021991927703888803	0.03868861111449424	0.13313309409019317	-0.13946382410534303	0.1585911775261825	0.5056685297551271
ABCB8	CTRL	CTRL		CTRL	CTRL	0.30146113587313994	0.18487497001930978	0.16976320892653834	0.21869977160632934	0.3294700963257777	0.0825466128312409	0.4292636679945523	0.2576543817891318	0.25648822087164164	0.2077848082559428	0.0377884492653123	0.8276889415455349	0.9406262414641343
ABCB9	BRAF_UP	CTRL		CTRL	BRAF_UP	0.374321353436473	0.16588890583404275	-0.09339227900848879	0.14893932675400898	0.23756767631787712	0.1986576311818377	0.15735286954376088	0.15537318583027623	0.17046122885195825	0.2027054266617001	0.021521902097949283	0.8652904970685171	0.9543052285846857
ABCC10	BRAF_UP	CTRL		CTRL	BRAF_UP	-0.05192502144787853	0.08823384317108152	0.015063532630326762	0.017124118117843243	0.44431509089424426	0.1670599288488594	-0.15160171625691216	0.46842066349388517	0.16129295869527746	0.3907986547751574	0.14416884057743423	0.5978637463917031	0.8485118836368241
ABCC2	BRAF_UP	CTRL		CTRL	BRAF_UP	0.032436898035218216	0.03165813540473533	0.2843671200764778	0.11615405117214378	0.17719134365175915	0.010817616103576878	0.04751261196550531	0.09671879480861155	0.05168300762589791	0.1527301832097933	-0.06447104354624586	0.49906226504077955	0.7958132642098574
ABCC4	CTRL	CTRL		CTRL	CTRL	0.20931813759524176	0.052855816070688594	0.1427951471739364	0.1349897002799556	0.07882543398457698	0.3012598816841035	-0.01796803297774897	0.03803353940055182	0.10710846270230212	0.1727691612287831	-0.02788123757765347	0.5715095971392636	0.8337523934757198
ABCC5	CTRL	CTRL		CTRL	CTRL	0.1578429311320702	-0.011628391984920104	0.11576747052175122	0.08732733655630044	0.09721053571426137	-0.12839624435166397	0.059998906616045594	-0.04143917012986531	-0.036612169288494555	0.15808449026362636	-0.12393950584479499	0.23634052964702845	0.5969537315861982
ABCD1	BRAF_UP	CTRL		CTRL	BRAF_UP	-0.15100822174200246	-0.23932538057719027	-0.2542455468607712	-0.21485971639332133	0.18205183855732618	-0.2068939865266755	-0.7594391840396517	-0.22603178839629168	-0.39745498632087295	0.39672928042883593	-0.18259526992755162	0.33105627886808453	0.684350323044908
ABCD3	CTRL	CTRL		CTRL	CTRL	0.030877592981465668	0.009034385048006471	-0.26798189901709685	-0.07602330699587491	0.22893847598241984	-0.014873028595459206	-0.09681350791412563	0.05073543448914713	-0.020317034006812573	0.12874411232745328	0.05570627298906234	0.6574631407231784	0.8740176376595955
ABCD4	CTRL	CTRL		CTRL	CTRL	-0.0770490093115847	0.006262166415465079	-0.18358471453323616	-0.0847905191431186	0.34169023965825884	-0.22410056543646295	-1.3914995339093346	0.08376720466009313	-0.5106109648952348	0.8325278427191587	-0.4258204457521162	0.25694839505407513	0.6185708627877471
ABCE1	BRAF_DOWN	DOWN_TC_peaks		DOWN_TC_peaks	BRAF_DOWN	0.052427635300882694	0.0823888633884613	0.06705333161662647	0.06728994343532349	0.053758335564283756	0.19533445457024243	0.11488859719319985	0.4301221093859939	0.2467817203831454	0.17285597167861064	0.1794917769478219	0.0761659631653438	0.37327337032018687
ABCF2	CTRL	CTRL		CTRL	CTRL	0.09485109914879783	0.08649262218428128	0.0965039771263379	0.09261589948647234	0.028210277700743035	0.17939072561747565	0.14259134474408677	0.07923638589916063	0.133739485420241	0.06457671244714415	0.04112358593376868	0.25582226521533	0.618320173155553
ABCF3	CTRL	CTRL		CTRL	CTRL	0.3662265349161986	0.3537277285948167	0.24354703282651374	0.3211670987791764	0.08007014792107406	0.4207032606704497	0.275925065685811	0.3187732021787987	0.33846717617835315	0.11413773342927995	0.017300077399176772	0.7920160628717046	0.9278970487614342
ABHD10	CTRL	CTRL		CTRL	CTRL	0.23612963106586002	0.1805351795088289	0.3486590631637443	0.25510795791281105	0.153817671367742	0.2523531591838163	0.19240018369578843	0.30172581697665973	0.24882638661875484	0.0994939120136864	-0.006281571294056237	0.9373583937482108	0.9826165755006341
ABHD11	CTRL	CTRL		CTRL	CTRL	0.41726376624901695	0.4865139224272604	0.3433430426313236	0.415706910435867	0.20294446351518317	0.3636427294250743	0.31358770761703475	0.24490524409474163	0.3073785603789502	0.24321245528827468	-0.10832835005691674	0.4552109492653741	0.7711621819339923
ABHD12	CTRL	CTRL		CTRL	CTRL	0.04567755520101203	-0.08468347313504862	0.09511666070286931	0.01870358092294424	0.1809190969782762	0.06458997412989398	0.0227660861428595	-0.18849830427585107	-0.03371408133436587	0.15097524693186942	-0.05241766225731011	0.6247185530158985	0.8596614202352051
ABHD13	CTRL	CTRL		CTRL	CTRL	0.36115766565074336	0.024045923534968178	0.24484916538747264	0.2100175848577281	0.18069134198498052	0.24413580008382807	0.41995848845321015	0.2998417373162249	0.3213120086177544	0.09070105877559365	0.11129442376002631	0.25838911314646923	0.6190191191269467
ABHD14A	CTRL	CTRL		CTRL	CTRL	-0.07158765865604619	0.2550357791114353	0.06867051778105338	0.08403954607881417	0.18656674618717384	-0.05682611124873188	-0.14092238725826373	0.022515506439372723	-0.05841099735587429	0.1605603052272007	-0.14245054343468844	0.24402078665964977	0.6055692053845695
ABHD14B	CTRL	CTRL		CTRL	CTRL	0.12851475656148753	0.14165749913648162	0.11652802905659769	0.12890009491818896	0.1405498866755014	0.02768029769415745	0.03600525329449945	-0.1806160862472394	-0.038976845086194166	0.13691667728856632	-0.16787694000438314	0.060757538152976194	0.3418339076681542
ABHD15	BRAF_UP	CTRL		CTRL	BRAF_UP	0.14937714855356063	-0.009704390791277155	-0.04216365819264878	0.03250303318987823	0.10346143693926185	0.009065673728729608	0.03558369871712937	0.24639300148772086	0.0970141246445266	0.14513533123247646	0.06451109145464837	0.48408518127013433	0.7879670071735856
ABHD17A	CTRL	CTRL		CTRL	CTRL	-0.028799735327526332	0.07412314197866027	-0.1578722247103093	-0.03751627268639178	0.1937339475665409	-0.07915153441571852	-0.12938886041759412	0.03968257146970278	-0.05628594112120329	0.11934062683400101	-0.018769668434811503	0.8565582008868341	0.9510317048308292
ABHD17B	CTRL	CTRL		CTRL	CTRL	0.2545006271195277	0.05696497687766268	0.16096840240616977	0.1574780021344534	0.105450299428162	0.22037250420535037	0.2517363950768083	0.37282921266782826	0.2816460373166623	0.10159894511927328	0.12416803518220894	0.056393369150503865	0.3303741399068873
ABHD17C	CTRL	CTRL		CTRL	CTRL	0.2674385161923379	0.3936454423281054	0.21961346891314848	0.29356580914453057	0.13264375572125134	0.14442706786867487	0.49639995623819433	0.3016381947593231	0.3141550729553974	0.2413054920950642	0.02058926381086683	0.8308551520136453	0.9419457415327113
ABHD18	CTRL	CTRL		CTRL	CTRL	0.2702056463812944	0.18111902978256197	0.2096417140956906	0.22032213008651566	0.10841735603338337	0.08054699510321994	0.01853621459737404	0.2515497424812974	0.11687765072729712	0.1499695495752028	-0.10344447935921852	0.4624053951604128	0.7762000284949685
ABHD2	CTRL	CTRL		CTRL	CTRL	0.05645976368767105	-0.0990958764554987	-0.0043243801037739435	-0.015653497623867193	0.09497118355487488	0.023864898706255716	0.04345366256402311	0.08620987443808574	0.05117614523612152	0.08932234828283964	0.06682964285998871	0.31002898059396716	0.6673049530278561
ABHD3	CTRL	CTRL		CTRL	CTRL	0.8126959674047594	0.2421126211764219	0.010700632768164076	0.3551697404497818	0.6046866343389846	0.11530924353286484	0.153578461478255	-0.057835244312707375	0.07035082023280416	0.25843557044216925	-0.28481892021697763	0.2962761890859411	0.6504235407265095
ABHD4	BRAF_UP	CTRL		CTRL	BRAF_UP	-0.12395352722761768	0.12770953025508316	1.5633378450286346	0.5223646160187	1.4704218000553053	0.07447063354577269	-0.40953720325681975	-0.26911848936037064	-0.20139501969047258	0.3087999914119273	-0.7237596357091725	0.35280360513953146	0.7018607484332614
ABHD5	CTRL	CTRL		CTRL	CTRL	0.17581543276882056	0.18396811504158472	0.1832982936953934	0.1810272805019329	0.031777265609576236	0.1317146109086797	0.22055621779477586	0.1675369139579635	0.17326924755380635	0.05331722559202478	-0.0077580329481265475	0.8740282771736674	0.9571525204942812
ABHD6	BRAF_UP	CTRL		CTRL	BRAF_UP	0.1911397799329019	0.05481507365922091	0.1463383297397314	0.1307643944439514	0.1240825208196986	0.06331660170352084	0.16485781342106182	0.04928281243574246	0.09248574252010838	0.13953785731368773	-0.038278651923843034	0.6696904215988393	0.878371109902652
ABHD8	BRAF_UP	CTRL		CTRL	BRAF_UP	0.19392051974037802	-0.0411752951852459	0.9950593737014015	0.3826015327521779	0.5505010037057436	0.3239460212880074	0.2665705474707474	0.32089850335648296	0.3038050240384126	0.056925833911003816	-0.07879650871376528	0.6791166913869455	0.8829643700561353
ABI1	CTRL	CTRL		CTRL	CTRL	0.01984335959686792	0.024902306390952297	-0.15463434486504155	-0.036629559625740445	0.2461718382291394	0.15182226203175728	0.048425629933253445	0.2140700431645189	0.13810597837650987	0.10960916444701538	0.1747355380022503	0.20217402062276463	0.5612253946540597
ABI2	CTRL	CTRL		CTRL	CTRL	-0.030338071788465537	0.04271965528436177	-0.06176453001887682	-0.016460982174326864	0.06973467125670128	0.13462223150857122	-0.04883021256132668	0.08814767281598676	0.05797989725441043	0.10753672170434747	0.0744408794287373	0.22177404279465388	0.5817249672540585
ABITRAM	CTRL	CTRL		CTRL	CTRL	0.013130841020907613	-0.22859941333399192	-0.08666516666793411	-0.10071124632700615	0.5437639367245657	0.20584374170716774	-0.07219274109250574	-0.03771074988995693	0.03198008357490169	0.45124505279971	0.13269132990190785	0.7210035338064273	0.9006687110973606
ABL1	CTRL	CTRL		CTRL	CTRL	0.4800129967210546	0.6989142142347066	0.21297039962670666	0.4639658701941559	0.24397162211078083	0.5694690741407804	0.6709275921619715	0.4216659663946933	0.5540208775658151	0.1760652570282209	0.09005500737165914	0.4529784074802924	0.7698237422212133
ABL2	CTRL	CTRL		CTRL	CTRL	0.4424840618709701	0.45990297909900235	0.3417887367198186	0.41472525922993037	0.08712747375768537	0.3324946109776541	0.3304831533717908	0.41419973790616593	0.35905916741853694	0.05653194670145599	-0.055666091811393426	0.3203502810154587	0.6754635676794414
ABLIM1	BRAF_UP	CTRL		CTRL	BRAF_UP	0.2403324258823546	-0.10836704114197016	0.08237400983918165	0.07144646485985537	0.6111813117937219	-0.30892846934541734	-0.011668856271851491	0.11544308409691278	-0.06838474717345205	0.22654142712911501	-0.13983121203330745	0.6949312749516436	0.8894363405684963
ABLIM3	CTRL	CTRL		CTRL	CTRL	0.12142398062567591	0.08585588803901942	0.5256210613178627	0.244300309994186	0.2444831375942731	0.1950813052429595	0.14163476595592198	-0.056385251154308785	0.09344360668152422	0.17747324762313857	-0.1508567033126618	0.30779546445178013	0.6647733642724946
ABRACL	CTRL	CTRL		CTRL	CTRL	-0.014968860005839538	-0.017330224537878358	0.02460909430968586	-0.0025633300780106786	0.12970469804904858	0.14637215369857565	0.06551844053094856	0.12150676104534583	0.11113245175829002	0.10686942658916909	0.11369578183630069	0.19923588959270735	0.5579737276717841
ABRAXAS1	CTRL	CTRL		CTRL	CTRL	-0.0978192172213744	0.25205925110345617	0.15576673677756595	0.10333559021988256	0.22133020559889433	-0.24175325756742747	0.004949312638743913	0.19933110004656468	-0.012490948294039628	0.3259359841157316	-0.1158265385139222	0.46830045485893057	0.7796748224564574
ABRAXAS2	CTRL	CTRL	_sig	CTRL_sig	CTRL_sig	0.3418208528072941	0.4726811238731058	0.40710866767993026	0.40720354812011006	0.10000382632354338	0.5280858644841054	0.5455730333587527	0.5967383486105972	0.5567990821511517	0.04203866836083599	0.14959553403104173	0.008379996599802056	0.14439830016628205
ABTB1	BRAF_UP	CTRL		CTRL	BRAF_UP	0.762717702350399	0.09359822769495704	-0.04512792851124789	0.27039600051136936	0.4511236280348585	-0.03219036034287065	0.5336107680527405	-0.08888671255998618	0.1375112317166279	0.42595446230385053	-0.13288476879474148	0.6590972575258465	0.8747729808814504
ABTB2	BRAF_DOWN	CTRL		CTRL	BRAF_DOWN	0.49360117875855103	0.4286701851311261	0.39740843102210355	0.43989326497059356	0.0514009129279587	0.09909177249273358	0.3737718807614688	0.6736906619700924	0.3821847717414316	0.37971373993887186	-0.05770849322916197	0.739434896855639	0.9088653765455935
ACAA1	CTRL	CTRL		CTRL	CTRL	0.050926598085596686	0.07562970133669117	0.07118779703242625	0.06591469881823804	0.11844174305181952	0.023159049392208933	-0.007900621010079215	0.455812225720131	0.15702355136742024	0.2674911225699317	0.09110885254918222	0.38852569003350335	0.7265121243807613
ACAA2	CTRL	CTRL		CTRL	CTRL	-0.06913563983560007	-0.08327905015532452	-0.0795768508529489	-0.0773305136146245	0.06207568798329128	0.020313704664583335	-0.061693129772592115	-0.07453249606023898	-0.038637307056082586	0.051628739101386475	0.03869320655854191	0.39883794566224684	0.7341934079618124
ACACB	CTRL	CTRL		CTRL	CTRL	-0.24017786561563384	0.17420708987396039	0.5043082543986708	0.14611249288566577	0.390356852710651	0.3404359483374175	0.37294734376401223	0.5475595090252796	0.42031426704223646	0.4704369758700341	0.27420177415657065	0.2789330653983168	0.6356498522698847
ACAD10	BRAF_UP	CTRL		CTRL	BRAF_UP	0.39360074644157717	0.2053066227524284	0.5613993042672737	0.3867688911537598	0.33509560845020725	0.3024157706892864	0.20123529762573233	0.15554728497047035	0.21973278442849634	0.126104318208766	-0.16703610672526342	0.3072013655054241	0.6647733642724946
ACAD8	CTRL	CTRL		CTRL	CTRL	0.1607965474994471	0.4458552766438373	-0.004222097341426199	0.20080990893395273	0.23386698863520522	0.06138973839178738	0.0023155413036419666	0.17717891160517224	0.08029473043353386	0.0924539118647935	-0.12051517850041886	0.2916324190441446	0.6469450526718005
ACAD9	CTRL	CTRL		CTRL	CTRL	0.04800065090461959	0.08605012844023503	0.3026500351092465	0.14556693815136704	0.13954909824463196	0.30797325703914386	0.2580542995597953	0.4039745532946718	0.32333403663120364	0.15012954622671992	0.17776709847983663	0.05344233731290075	0.32265220390146515
ACADM	BRAF_UP	CTRL		CTRL	BRAF_UP	0.12228909819752838	0.04001845421239615	0.11825178964653398	0.09351978068548616	0.09196289851904678	0.04944499870902341	0.0199162395791832	0.08046536594080042	0.04994220140966901	0.042171478971615356	-0.04357757927581715	0.328279122692682	0.682290381499811
ACADS	BRAF_UP	UP_CC_peaks		UP_CC_peaks	BRAF_UP	0.24315418580024484	0.2538900779062024	0.6164501322263044	0.37116479864425056	0.3150055117372243	0.16980978982137146	0.26385130852382194	0.04396943508133393	0.15921017780884245	0.14229875734202044	-0.21195462083540811	0.25333650263760693	0.6166653921767098
ACADSB	BRAF_UP	CTRL		CTRL	BRAF_UP	-0.053681869392462805	-0.24751760363183536	-0.19970433804335436	-0.16696793702255086	0.4649996583628231	0.1051323733419751	-0.2523994817996666	-0.026456779837195334	-0.05790796276496228	0.20083571590496513	0.10905997425758857	0.6322334131024043	0.8630002701817192
ACADVL	BRAF_UP	CTRL		CTRL	BRAF_UP	0.10204823078215713	0.10554255375839906	0.04768337583914068	0.08509138679323229	0.08684539311254222	-0.030086289695119502	-0.03426962821780863	-0.12361673128628939	-0.0626575497330725	0.05836631992881501	-0.1477489365263048	0.06351109310967443	0.34699269517586057
ACAN	BRAF_UP	UP_CC_peaks		UP_CC_peaks	BRAF_UP	0.10773317172075103	0.04932507732423896	0.11659876039680504	0.091219003147265	0.20354062435232861	0.0031062716958487058	0.10478905800795887	0.015923741155024124	0.04127302361961058	0.07079043431082294	-0.049945979527654435	0.6440115486372484	0.8686322951630038
ACAP2	CTRL	CTRL		CTRL	CTRL	0.09181816465514345	-0.059786435826010224	0.13945569620585457	0.0571624750116626	0.10947769617209759	0.0826077524083205	-0.16445207284746413	-0.0019316880214005315	-0.02792533615351472	0.1296367923578998	-0.08508781116517732	0.12569197315529296	0.45781203281691263
ACAP3	CTRL	CTRL		CTRL	CTRL	0.37253905408832577	-0.035015886237334086	0.03223995825253417	0.12325437536784195	0.47083783783771727	0.03757180516759406	0.24818301554065292	-0.1215997619565323	0.05471835291723823	0.3076710585119334	-0.06853602245060372	0.8103028450606304	0.9343128387405361
ACAT1	CTRL	CTRL		CTRL	CTRL	-0.14195750597090323	-0.14709674820120364	-0.17713609979233474	-0.15539678465481388	0.4645354182628693	-0.21231800686288052	-1.2582379068837641	0.1920044209052719	-0.42618383094712425	0.8935058997452934	-0.2707870462923103	0.5056133122437485	0.7999036238225462
ACAT2	BRAF_DOWN	DOWN_TC_peaks		DOWN_TC_peaks	BRAF_DOWN	0.07511907324774345	-0.17481045971161058	0.055933047134545485	-0.014586113109773886	0.17680813139720292	0.18926891984825855	0.256748348485763	0.18154603600017988	0.20918776811140047	0.10967721764221272	0.22377388122117436	0.07235251294618979	0.36337283816020155
ACBD3	CTRL	CTRL	_sig	CTRL_sig	CTRL_sig	0.27177298604228306	0.2763712153541691	0.30909501410218543	0.2857464051662125	0.06777089338482303	0.6330152888691021	0.4918957076795556	0.5870717328052075	0.5706609097846217	0.09199170122206113	0.28491450461840917	7.964055048053383e-4	0.06326008205769763
ACBD4	CTRL	CTRL		CTRL	CTRL	-0.03794514567917431	0.1705212746908954	0.4480653554189155	0.19354716147687887	0.24382210833156936	0.1250198662398041	0.1344205474995954	0.2566960833848931	0.17204549904143085	0.15127553484471742	-0.021501662435448016	0.8666319413148273	0.9549204911014229
ACBD5	CTRL	CTRL		CTRL	CTRL	0.1391591335668288	0.039868904072099094	0.07063546912370029	0.08322116892087605	0.06067935509943129	0.23086350167420006	-0.09209288603075849	0.0026836277639002565	0.04715141446911394	0.17997428536278137	-0.036069754451762116	0.5561648659848077	0.8251884271313742
ACBD6	CTRL	CTRL		CTRL	CTRL	0.021845003728761084	0.005297407391683171	0.18072742187449092	0.06928994433164506	0.09705498932894722	0.05142869026827722	0.30208211745066277	0.294446075402214	0.21598562770705132	0.14256251646616488	0.14669568337540626	0.10966141232982522	0.43780786611292105
ACBD7	CTRL	CTRL		CTRL	CTRL	0.4546220518140274	0.3159804301232422	0.38686626591444173	0.38582291595057044	0.22579843894791524	-0.07100736194149546	0.39245998260257636	0.16205335745914018	0.16116865937340702	0.2510763868052179	-0.22465425657716342	0.17201062872735118	0.5246984739274562
ACCS	CTRL	CTRL		CTRL	CTRL	0.7951940140363543	0.09896287326287287	0.025348050676061613	0.3065016459917629	0.4292749482483565	0.010533424958285308	0.3388419267352199	-0.14907246356379794	0.06676762937656909	0.25778874611179126	-0.2397340166151938	0.33977843695988263	0.6909132624025639
ACD	BRAF_DOWN	CTRL		CTRL	BRAF_DOWN	0.18567645965609253	0.08113539347277224	0.2392030345337717	0.16867162922087883	0.17817425561641037	0.17968590428385225	0.20562789504382661	0.14025793554277308	0.17519057829015064	0.08912973812259248	0.006518949069271807	0.9440391911873951	0.9845973986471155
ACER3	CTRL	CTRL		CTRL	CTRL	0.0249647589323701	-0.07182646176983348	-0.008364052132104116	-0.018408584989855828	0.05208909132597177	0.01979193247119522	0.13466341949426225	0.0630589900881585	0.07250478068453867	0.1858103976188893	0.09091336567439451	0.4596858074353791	0.7747785404898794
ACIN1	CTRL	CTRL		CTRL	CTRL	0.16754075600555562	-0.03613479855177821	0.331330661083772	0.1542455395125165	0.2055362277180092	0.31990179716488	0.2925434483050371	0.33244105967826726	0.3149621017160614	0.03345289684223071	0.16071656220354494	0.05516236685527845	0.3267942365787946
ACLY	BRAF_DOWN	DOWN_TC_peaks		DOWN_TC_peaks	BRAF_DOWN	0.11357374259041189	0.038987594010568324	0.020473141111059617	0.05767815923734661	0.04992907309301822	0.06175890617117206	0.1293943821796975	0.17565777609790284	0.12227035481625748	0.06565689742679204	0.06459219557891087	0.20076465112041336	0.5594701714775707
ACO1	CTRL	CTRL		CTRL	CTRL	0.07556202599676659	0.12128525370732317	0.0994132597843118	0.09875351316280052	0.11742071490444005	0.04179256699778582	-0.07568050640887276	-0.048979752318404346	-0.02762256390983043	0.09046670917182417	-0.12637607707263096	0.09230876250406404	0.4073380771917016
ACO2	BRAF_UP	CTRL		CTRL	BRAF_UP	-0.04681723758133338	0.14347558578490027	0.024728339795282474	0.04046222933294979	0.10232347928026381	-0.10608905544232701	-0.014277569458660697	0.0412486035804153	-0.026372673773524136	0.07442641027294983	-0.06683490310647391	0.07928428165555387	0.38103273599128484
ACOT13	CTRL	CTRL		CTRL	CTRL	-0.0766979317452749	0.08189152202684333	0.06736103672557864	0.024184875669049026	0.0882802313214151	0.2263382910122435	0.21150087818969915	0.42866681601501033	0.288835328405651	0.19930459685467417	0.264650452736602	0.06851361048111446	0.3572450364903263
ACOT2	BRAF_UP	CTRL		CTRL	BRAF_UP	0.003980541284152206	-0.012083606747155869	0.0731697890241744	0.021688907853723585	0.15318156718824102	0.1584485105652202	0.08862868521933048	0.15935988180772137	0.13547902586409066	0.04904823028142881	0.11379011801036709	0.2557224072793178	0.6182663095076952
ACOT7	BRAF_DOWN	CTRL		CTRL	BRAF_DOWN	-0.003525713512156921	-0.05872317715772578	-0.0258312958531361	-0.029360062174339605	0.03549889748449428	-0.034972234086474194	0.11053095986634279	0.029887606737201998	0.0351487775056902	0.11690621265210506	0.06450883968002981	0.39777450758148375	0.733018390084735
ACOT8	CTRL	CTRL		CTRL	CTRL	0.16970503712685409	-0.11421372828366877	0.1984686143995521	0.08465330774757915	0.1996790174251441	0.09810766685933156	0.10716691536377793	0.15884290511404156	0.12137249577905035	0.10531945804513379	0.036719188031471214	0.7557871715857455	0.913948361410789
ACOT9	CTRL	CTRL		CTRL	CTRL	0.016491813782180495	0.09216558050177057	0.11917531523234784	0.07594423650543297	0.07151485121049242	0.17136291993787625	0.09768753143475252	0.14979320064511994	0.1396145506725829	0.0393189673986897	0.06367031416714992	0.4458097106412007	0.7651589657660297
ACOX1	BRAF_UP	CTRL		CTRL	BRAF_UP	0.08878588219171502	0.09654060574388074	0.05909343810841574	0.08147330868133716	0.14150873552700455	-0.050747603843433235	0.03287107981719549	-0.006202171471860753	-0.0080262318326995	0.05068276669372676	-0.08949954051403666	0.21228510246432072	0.5723136313686819
ACOX3	CTRL	CTRL		CTRL	CTRL	0.10502547705490181	0.05177819041585918	0.10550367990756249	0.08743578245944117	0.0847548977887649	0.022030624518226016	0.3519056493345344	-0.03461712609500495	0.11310638258591849	0.20879130199350948	0.02567060012647731	0.7768095542508202	0.9212783163110838
ACP1	CTRL	CTRL		CTRL	CTRL	-0.05227359100005054	-0.08685060046535026	0.003752689334792069	-0.045123834043536246	0.05110047310541682	-0.058995097453102725	-0.021882345227688234	0.022755397844906468	-0.01937401494529483	0.04148167291658286	0.02574981909824141	0.3610866470968026	0.708823511076345
ACP2	BRAF_UP	CTRL		CTRL	BRAF_UP	0.2832597443813153	0.12275378660292957	0.38956457724553223	0.26519270274325907	0.14881358982088375	0.04111448610496743	0.2952945917099089	0.38162817195469734	0.23934574992319121	0.2192553559638494	-0.02584695282006784	0.8393096130104174	0.9444135480032223
ACP3	BRAF_UP	CTRL		CTRL	BRAF_UP	-0.1750562360806887	-0.35644783668268987	-0.27287106003903405	-0.26812504426747086	0.5825684497521265	0.02481125171371157	0.7276330958413086	0.8789375660034805	0.5437939711861669	1.0152931175328248	0.8119190154536379	0.15939152700413775	0.5067843619304723
ACP5	CTRL	CTRL		CTRL	CTRL	-0.09568048580169097	-0.1414095375137818	0.17967367862182054	-0.019138781564550733	0.18717662401249666	0.1430449888434115	0.031240027865778196	-0.27435169721008085	-0.03335556016696372	0.21613688190721214	-0.01421677860241298	0.9223251548455683	0.9784983932537288
ACP6	CTRL	CTRL		CTRL	CTRL	0.12587825321842658	0.08824252444562201	0.16651815176079035	0.12687964314161299	0.13078100404728676	0.1308476787846902	0.010346974427345172	0.16888270663938032	0.1033591199504719	0.08279537137468868	-0.02352052319114109	0.6972114585168123	0.8902536743330027
ACSF2	BRAF_UP	CTRL		CTRL	BRAF_UP	-0.10658436019254335	0.18386403826568376	-0.19118447790518892	-0.037968266610682845	0.2215610324807693	0.05643949546548614	0.13244481547168488	0.0867667230677466	0.09188367800163921	0.11684023991231413	0.12985194461232205	0.22004241200898758	0.5791466133442733
ACSF3	CTRL	CTRL		CTRL	CTRL	0.25988328531751503	0.18800137764433972	0.1673112526802842	0.20506530521404634	0.09233244144257224	-0.04004678787682697	0.2949159333344195	0.06613221707325523	0.10700045417694926	0.1955725281276178	-0.0980648510370971	0.4359474841208535	0.7589904558716385
ACSL1	CTRL	CTRL		CTRL	CTRL	0.012156340686378525	-0.23888862059257937	-0.24339867299250265	-0.15671031763290116	0.23017460066518097	-0.038808074870288325	-0.3464790733838583	-0.02280567854245319	-0.13603094226553328	0.3353751750415915	0.0206793753673679	0.9080517971943165	0.9703020118749859
ACSL3	BRAF_DOWN	DOWN_TC_peaks		DOWN_TC_peaks	BRAF_DOWN	0.08045975153420777	0.06986957336635272	0.09007718740510101	0.08013550410188716	0.02409542512756361	0.1153428835386242	0.059139402510663075	0.133237110673237	0.10257313224084143	0.06399842599597379	0.022437628138954262	0.46662657172957867	0.7796748224564574
ACSL4	CTRL	CTRL		CTRL	CTRL	-0.07221123125265749	-0.1650028410454914	-0.09394577594000132	-0.11038661607938341	0.19712062546131792	-0.1094517608489705	-0.10675083363806867	0.12226600901453927	-0.03131219515749997	0.3151721160927088	0.07907442092188344	0.6376437842430852	0.8650314433323669
ACSS1	BRAF_UP	CTRL		CTRL	BRAF_UP	0.17603270868487286	-0.10270198124261098	0.13918668742504064	0.07083913828910084	0.1608373090279153	0.11197475507366182	0.20686223077972196	0.15351511653805822	0.15745070079714735	0.10888603646099723	0.08661156250804651	0.35767531626577953	0.7054558809042041
ACSS2	CTRL	CTRL		CTRL	CTRL	0.44996169440270023	-0.16436944277300553	-0.012593996749729434	0.09099941829332175	0.3586817287815266	-0.11071686157421123	-0.06967535938919166	-0.31388663930379784	-0.16475962008906692	0.15571727840331068	-0.25575903838238867	0.1427491124047305	0.48013412502255054
ACTA2	CTRL	CTRL		CTRL	CTRL	-0.2732242150303761	-0.8846732363880034	0.1267305101073965	-0.34372231377032764	0.7911838338366703	0.12045215661946723	-0.09439625018484729	-0.15438549379663316	-0.042776529120671064	0.25764274903661666	0.30094578464965654	0.4296221833558157	0.7545292113869662
ACTB	CTRL	CTRL		CTRL	CTRL	0.14592528276888814	0.09092440392431865	0.14521732814999982	0.1273556716144022	0.12794541618180472	0.030598378918381415	0.05211319282004774	0.005866828030459008	0.029526133256296064	0.050331196370393474	-0.09782953835810615	0.19239114109748245	0.549380487202514
ACTG1	CTRL	CTRL		CTRL	CTRL	-0.06196384449801977	0.5056618734826344	-0.12392745823753423	0.10659019024902677	0.3865189334772664	-0.11101365045362094	1.1049601807703502	0.22007135881097117	0.40467262970923346	0.799877023883869	0.29808243946020674	0.37453490261520256	0.7189399906054537
ACTL6A	BRAF_DOWN	DOWN_TC_peaks		DOWN_TC_peaks	BRAF_DOWN	-0.0472229346892659	-0.21480656053208713	-0.01133993059967893	-0.09112314194034399	0.133648514239698	0.12454303622341671	-0.24234520878408977	-0.04053240390072581	-0.05277819215379962	0.18651367762755938	0.03834494978654436	0.6176326364983765	0.8580889213650874
ACTN1	BRAF_DOWN	DOWN_TC_peaks		DOWN_TC_peaks	BRAF_DOWN	0.06429042320837636	0.02360589640334542	-0.001876009294103257	0.028673436772539505	0.06341668320935989	0.015230916362403445	0.17101504692248187	0.04354638184833705	0.07659744837774078	0.1028120139687751	0.04792401160520128	0.3807051336597605	0.7216415107073646
ACTN2	CTRL	CTRL		CTRL	CTRL	0.036582855569365844	0.3636304648211807	0.23651298599352127	0.21224210212802264	0.21115068466264608	0.28418964795048296	0.5671121987050697	0.050089095188870135	0.30046364728147423	0.2641033786846339	0.08822154515345161	0.522619733297591	0.8079840419892658
ACTR10	CTRL	CTRL		CTRL	CTRL	0.03038747906136611	-0.006765354472062023	0.11932662887151382	0.0476495844869393	0.07160994267207016	0.09850179953155488	0.10483059411087524	0.07496231041115568	0.09276490135119528	0.09416590123703925	0.04511531686425596	0.44973797971034535	0.7680561665927005
ACTR1A	CTRL	CTRL		CTRL	CTRL	0.07241057521474671	0.14228604517525245	0.1738479333479119	0.12951485124597034	0.12300543696735797	0.23437439768446874	0.17631332855040777	0.13623675734339988	0.1823081611927588	0.11632983575217558	0.05279330994678844	0.5304798326931117	0.8106147471678345
ACTR2	CTRL	CTRL		CTRL	CTRL	0.03608440182850593	-0.037273767070727014	0.04699015731279953	0.015266930690192814	0.04964143424077359	0.07181821771196936	-0.1578061684225775	-0.020178086800967415	-0.035388679170525184	0.14674843464600976	-0.050655609860717994	0.3837201408532966	0.7226777842436233
ACTR3	CTRL	CTRL		CTRL	CTRL	-0.06602384914320007	0.008748290033153161	-0.09906581418367381	-0.05211379109790691	0.07550017203477105	0.06334857263197086	-0.050126190608594696	0.13703080443685822	0.050084395486744794	0.12838421321263935	0.1021981865846517	0.2084737887047917	0.5682665919509242
ACTR3B	CTRL	CTRL		CTRL	CTRL	0.009574388589814749	0.16895456736667414	0.1950571693425292	0.12452870843300604	0.11027460383463936	-0.10911769574703367	-0.058771486635424	0.5472454993678649	0.12645210566180243	0.3848778108272278	0.0019233972287963919	0.9935829478571556	0.9990276617002422
ACTR5	CTRL	CTRL	_sig	CTRL_sig	CTRL_sig	0.4894562636510783	0.3225197924762737	-0.13683060180781617	0.22504848477317863	0.3735757520336689	0.7401227101169956	1.8064277081836597	0.765962697233227	1.1041710385112942	0.7310720934344547	0.8791225537381155	0.04705227473403349	0.3069527173680805
ACTR6	CTRL	CTRL	_sig	CTRL_sig	CTRL_sig	0.21104726053115191	0.11588213271445313	0.27580837524351476	0.20091258949637325	0.12232649361604661	-0.0028451462908762604	-0.2856470268411867	0.05959687697196933	-0.07629843205336456	0.20565311223290886	-0.27721102154973787	0.004555962094039301	0.11799621707953176
ACTR8	CTRL	CTRL		CTRL	CTRL	0.23898055136994847	0.06000189623650558	0.3031025306276709	0.2006949927447083	0.15359049343763342	0.31102659028617363	0.303889808816089	0.3756894741376312	0.3302019577466313	0.06662170347325633	0.129506965001923	0.1300311606551902	0.46415441561904475
ACVR1	CTRL	CTRL		CTRL	CTRL	0.0501065917609938	-0.2054189479618238	-0.23057353573805903	-0.12862863064629634	0.42841158187767403	-0.09940239052403108	-0.47417850295479297	0.2900171628444943	-0.09452124354477658	0.5115249983919874	0.03410738710151977	0.9049380010196638	0.969269623745873
ACVR1B	CTRL	CTRL		CTRL	CTRL	0.07493969951954596	0.06481164985368333	0.01996229667895274	0.05323788201739401	0.0441131479024155	0.20885829687193566	0.05441009877373418	0.031070713909584744	0.0981130365184182	0.15792178411775343	0.04487515450102419	0.5305040414036246	0.8106147471678345
ACVR1C	CTRL	CTRL		CTRL	CTRL	0.07525305115792259	0.07401178988518392	0.3520932429234507	0.16711936132218574	0.3277943001305662	-0.020531219574925735	-0.16945431687785922	0.34513895173361037	0.051717805093608474	0.4675913500978599	-0.11540155622857726	0.6489835843123106	0.8699594124258182
ACVR2A	BRAF_UP	CTRL		CTRL	BRAF_UP	0.8676877465664938	0.40422399023756667	0.7877896554968058	0.6865671307669554	0.26424835908504735	0.9347367165493845	0.5224423903419584	0.703145917415346	0.720108341435563	0.20692683460383257	0.033541210668607546	0.6374113019725065	0.8649516759800138
ACVR2B	CTRL	CTRL		CTRL	CTRL	0.05936340851932535	0.034156713432358016	0.03797552449247195	0.04383188214805178	0.02818221633501622	0.10507209683003267	0.1811569357396004	-0.002570540474348175	0.0945528306984283	0.09279515465923549	0.050720948550376524	0.6658123032239811	0.8765381011284683
ACYP1	BRAF_DOWN	CTRL		CTRL	BRAF_DOWN	0.3143449828761107	0.023666774522010776	0.14043651353657774	0.15948275697823308	0.1522429051992405	0.317920533737293	0.07550260930467703	0.19613799888124328	0.1965203806410711	0.4470452597513994	0.03703762366283804	0.870485519334422	0.9565129173828548
ACYP2	CTRL	CTRL		CTRL	CTRL	0.6005303491804967	0.2413461480602928	0.2979444356928108	0.3799403109778668	0.6596103864190489	0.17723204636848447	0.029123148841360975	-0.13501085318857062	0.023781447340424935	0.1606014495264736	-0.35615886363744187	0.2653234472199431	0.6239654274717776
ADA	CTRL	CTRL	_sig	CTRL_sig	CTRL_sig	0.10486277594060026	0.3052645085894135	0.6113831076285712	0.34050346405286164	0.283950127932426	-0.11912488854977828	-0.2365575390839706	-0.21584214091611006	-0.19050818951661963	0.123228128933039	-0.5310116535694813	0.0046488407520979	0.11835471750661551
ADAL	BRAF_UP	CTRL		CTRL	BRAF_UP	0.18376446726983645	0.009300288697345473	0.1707921390184848	0.12128563166188891	0.1568919446325638	0.09761282596239922	0.0660172882776842	0.02917051067799685	0.06426687497269343	0.04505089773416493	-0.057018756689195475	0.415216804292194	0.7469038317352041
ADAM10	CTRL	CTRL		CTRL	CTRL	-0.10372151741682084	0.05485392944783383	-0.1776546200452477	-0.07550740267141158	0.22630263520551283	0.07002266055030873	-0.13572692916582235	0.0628994638490398	-9.349349221579439e-4	0.1464359668973143	0.07457246774925363	0.5533597556454368	0.8227476810128096
ADAM11	CTRL	CTRL		CTRL	CTRL	0.699543077266142	-0.10753824530869764	-0.24041643273854896	0.11719613307296511	0.5780304768443365	-0.24945654989400792	-5.725273371887107e-4	0.3452030791735831	0.03172466731412882	0.39607336080108846	-0.0854714657588363	0.8155466173701076	0.9360327310067744
ADAM12	BRAF_DOWN	CTRL		CTRL	BRAF_DOWN	-0.14537028649976044	0.5090107465669385	0.07810428404075279	0.14724824803597691	0.33304763966602435	0.023078285031413626	-0.06684461376596423	0.4116831652647601	0.12263894551006985	0.40317763876656887	-0.024609302525907067	0.9313014618024061	0.9808268177511444
ADAM15	CTRL	CTRL		CTRL	CTRL	0.282041467687046	0.053870464231890874	0.19233477755649597	0.17608223649181096	0.1756402918549417	-0.015038977902270878	0.06983271642909568	-0.18069388181891008	-0.04196671443069508	0.13320433839107548	-0.21804895092250604	0.13895472321934726	0.47591633213001
ADAM17	CTRL	CTRL		CTRL	CTRL	0.2241532663287738	0.11739662170077703	-0.020310588730898846	0.107079766432884	0.13821815161754325	0.12064409769710362	0.051957199731496075	0.2046569299591473	0.12575274246258233	0.09781427552140606	0.018672976029698335	0.803257539900248	0.9322212278591236
ADAM19	BRAF_DOWN	CTRL		CTRL	BRAF_DOWN	-0.11388443640621518	0.04369374112350406	-0.14693506946853852	-0.07237525491708321	0.22654524290941494	0.3068256236312077	0.023315905842195523	0.052211478602178674	0.1274510026918606	0.3769618672650472	0.19982625760894385	0.3633950861204823	0.7101259220803521
ADAM22	CTRL	CTRL		CTRL	CTRL	0.175826810081249	-0.2759898909093003	0.2966820863096697	0.06550633516053947	0.49008982123574274	-0.3329348888551574	0.049112050336537115	0.4593902963787746	0.058522485953384794	0.4143894733725204	-0.006983849207154669	0.9772769419309533	0.9938752283969796
ADAM23	BRAF_DOWN	CTRL		CTRL	BRAF_DOWN	-0.12626280389814187	9.849414370565572e-4	0.026674337259962336	-0.03286784173370766	0.08296343393132384	0.08061412885616476	-0.010267142088391246	-0.14233941462854002	-0.023997475953588834	0.119790105252199	0.008870365780118825	0.9116125576126554	0.9726227222036783
ADAM9	CTRL	CTRL		CTRL	CTRL	0.02788927008213537	-0.049165684148292435	0.0016030753489840455	-0.006557779572391006	0.22168305997361054	0.05000406699667509	-0.1742383783291278	-0.3147574076414382	-0.14633057299129698	0.2069384555032419	-0.13977279341890597	0.31498785876838375	0.671057549171045
ADAMTS3	CTRL	CTRL		CTRL	CTRL	-0.08728898622751807	-0.12608265930484475	0.027908648674941222	-0.06182099895247386	0.3610000476402873	0.09823992639592197	-0.011554598809698599	-0.11192413395316905	-0.008412935455648564	0.15362775892832484	0.05340806349682528	0.8006009947806103	0.9308123295139492
ADAMTS6	CTRL	CTRL		CTRL	CTRL	0.07344299591861343	-0.17742686375127573	-0.1872068526852968	-0.09706357350598638	0.20048002162788586	1.239208061772282	-0.2527874861134629	-0.06458831201371215	0.30727742121503565	0.8132579518655565	0.40434099472102203	0.35016716487822885	0.6992230661813161
ADAMTS9	BRAF_DOWN	CTRL		CTRL	BRAF_DOWN	0.1470387464752474	0.211269191955394	0.185795546054853	0.18136782816183145	0.10300514860271823	-0.35784039744937957	-0.04818835984943232	0.5034721827775307	0.032481141826239596	0.43704515952925826	-0.14888668633559188	0.34643387987704066	0.6970095224516994
ADAMTSL5	BRAF_UP	CTRL		CTRL	BRAF_UP	0.0917579962991548	0.6353399112422053	0.7270955019883633	0.4847311365099078	0.34410476407912255	0.12125533102432054	0.17533559897171486	0.4177165957476875	0.23810250858124096	0.40223303994157034	-0.24662862792866683	0.21356163481248572	0.5737972636817447
ADAR	CTRL	CTRL		CTRL	CTRL	-0.13079012744921445	0.005234133905550701	0.042649692846092054	-0.027635433565857234	0.09621700028858778	-0.0225015136611088	0.0269565139915538	0.20342909725391634	0.0692946991947871	0.13622909593521482	0.09693013276064433	0.1225467851171092	0.45294354878181614
ADARB1	CTRL	CTRL		CTRL	CTRL	0.07155651527583465	-0.09541784723066007	0.1693114002454559	0.048483356096876824	0.13389737121380468	0.0981584381413959	0.35962455576755087	0.22139592334108726	0.226392972416678	0.13524371313078482	0.17790961631980118	0.08416323390198545	0.39214300770193034
ADAT1	CTRL	CTRL		CTRL	CTRL	0.09429641250253326	0.07083118951898154	0.12711742275408489	0.09741500825853325	0.2115056952918711	0.09989032445613436	0.03807366331805232	0.10287188132458273	0.08027862303292313	0.09729265304983845	-0.017136385225610104	0.8730362171053423	0.9568299231495353
ADAT2	BRAF_DOWN	CTRL		CTRL	BRAF_DOWN	0.3766796146017145	0.1860348501939783	0.11882312920425056	0.2271791979999811	0.1868099280653256	0.08284421945238918	0.17854661200264535	0.0930648753750597	0.11815190227669808	0.054322381383030666	-0.10902729572328301	0.32700525889406434	0.6814543879667374
ADAT3	CTRL	CTRL	_sig	CTRL_sig	CTRL_sig	0.6777087845848992	0.7256103618201518	0.8185723644212486	0.7406305036087666	0.21685909787671148	0.9266752482041921	1.094477648468343	1.038383261774043	1.0198453861488592	0.13714158593610906	0.27921488254009275	0.03978797413246881	0.28462161034674555
ADCK1	BRAF_UP	CTRL		CTRL	BRAF_UP	1.1336978837330502	-0.20189485437533583	0.08854582153941551	0.34011628363237667	0.7527044755174797	0.13859733937651345	0.08775770918594461	0.516814742028067	0.24772326353017501	0.36082071450829223	-0.09239302010220166	0.8298552929844432	0.9415057166822801
ADCK2	CTRL	CTRL		CTRL	CTRL	0.07097911517149057	0.06845771144416281	0.1227139355376851	0.08738358738444615	0.07264287262742394	0.2690622378668236	0.23176926711897936	0.10798006933247464	0.20293719143942585	0.19318513137899077	0.1155536040549797	0.2696292414714152	0.6278697853684414
ADCY1	CTRL	CTRL	_sig	CTRL_sig	CTRL_sig	0.2586634825711742	0.001617040404526046	0.0070062083200628615	0.08909557709858772	0.14885563636526744	-0.5546351700013893	-0.050892166966100744	-0.2191402523301983	-0.27488919643256277	0.2609099377093428	-0.36398477353115044	0.033346717416424844	0.26215325196174366
ADCY3	CTRL	CTRL		CTRL	CTRL	0.23224955552315318	-0.021085969858569364	-0.08948388231859314	0.04055990111533023	0.19877059917007664	0.0027620269817367205	-0.24562880539689416	-0.0644599754666649	-0.10244225129394077	0.4823811973571057	-0.143002152409271	0.5539604693245528	0.8232709923549595
ADCY6	CTRL	CTRL	_sig	CTRL_sig	CTRL_sig	0.023222039594965785	-0.11027386484798009	0.060713582558594395	-0.008779414231473302	0.20506937824812405	-0.07931612494625626	-0.6955845287082333	-0.18940953211259176	-0.3214367285890271	0.3286881564430658	-0.31265731435755384	0.03697804614095079	0.27594180608897756
ADCY7	CTRL	CTRL		CTRL	CTRL	-0.08478565748035088	-0.06300558043728419	-0.13169290860386978	-0.09316138217383495	0.1345901987582471	0.004991888940112776	-0.24113280454107058	-0.25322181515205733	-0.16312091025100506	0.2120311801759431	-0.0699595280771701	0.5098982944233953	0.8026951488726274
ADCY9	CTRL	CTRL		CTRL	CTRL	-0.03184357803088095	-0.3054316257154118	0.07631899475729467	-0.0869854029963327	0.2805306079111971	-0.28120858759812695	-0.46850623830063265	0.6697292175707378	-0.026661869442673937	0.848175242098063	0.06032353355365877	0.8516289324499091	0.9495590870629026
ADD1	CTRL	CTRL		CTRL	CTRL	-0.05545288417423805	-0.0065980524510610705	-0.11036447443098606	-0.057471803685428396	0.1879063155888835	-0.08168620086675667	-0.1774438181397581	-0.043246414405082416	-0.10079214447053239	0.1123905056716577	-0.04332034078510401	0.6639663233136862	0.8754523365310835
ADD2	BRAF_DOWN	CTRL		CTRL	BRAF_DOWN	0.0129918852512287	-0.15544988109779795	-0.15811237522993798	-0.10019012369216906	0.15954679085636841	-0.07281212200408693	0.039425282638346514	0.15466914788759312	0.04042743617395089	0.14444075369047815	0.14061755986611996	0.29235942902775763	0.6476171749636142
ADD3	BRAF_UP	CTRL		CTRL	BRAF_UP	-0.03132295563034061	-0.09889495478422003	0.031425966849617806	-0.03293064785498094	0.12949946539864193	0.007909597054610723	-0.13999033626464596	0.020493298308696055	-0.03719581363377973	0.12014370151167425	-0.004265165778798791	0.9499802538736914	0.9857576681148301
ADGRA2	BRAF_UP	CTRL		CTRL	BRAF_UP	-0.041093834778514554	0.43191914002341925	0.0030946545266233687	0.13130665325717603	0.27607481122410804	-0.0034011861229133536	0.07246998918299484	-0.20966772934248135	-0.04686630876079994	0.17047326591153653	-0.17817296201797594	0.1594515406053777	0.5067843619304723
ADGRA3	CTRL	CTRL		CTRL	CTRL	0.19574645980439503	-0.16945473110828285	-0.1130753752305769	-0.02892788217815491	0.1966372652596849	0.17088968327044907	-0.2738456305727106	-0.1010204380749565	-0.06799212845907268	0.2243745335670425	-0.039064246280917786	0.42601444585934933	0.7537575082233431
ADGRE1	CTRL	CTRL		CTRL	CTRL	0.16835018650630115	0.06655530206086306	0.29865517763712335	0.1778535554014292	0.13527252483897667	-0.5775507390853236	0.5971285933176906	0.014054022828763627	0.011210625687043538	0.5926493295617583	-0.16664292971438566	0.515618012394627	0.8042053479526
ADGRE5	CTRL	CTRL		CTRL	CTRL	0.20398054140349658	0.23642614033463527	0.22341630918853547	0.2212743303088891	0.06070303596071727	0.14190089575867354	0.1286110343979696	0.21201607444074347	0.16084266819912887	0.07126333091954876	-0.06043166210976024	0.19399083642835332	0.5514837319271216
ADGRG6	BRAF_DOWN	DOWN_TC_peaks		DOWN_TC_peaks	BRAF_DOWN	0.10075947586384648	-0.11272115327809329	0.10369584611038025	0.03057805623204448	0.13361707193630706	0.2920063680506867	0.07823104888476405	0.08761051112649315	0.15261597602064797	0.141123577846538	0.12203791978860348	0.08767454392942298	0.39952403413074
ADGRL2	BRAF_DOWN	CTRL		CTRL	BRAF_DOWN	0.09132394453136901	0.056267827019772176	-0.13735539407525138	0.003412125825296604	0.23248495586105555	-0.33555241383505147	0.19322138511060705	0.4197302299253718	0.09246640040030914	0.43919698434718013	0.08905427457501255	0.7406282612393883	0.9088653765455935
ADGRV1	CTRL	CTRL		CTRL	CTRL	1.301696851287552	0.15140097434549868	0.9462307804843094	0.79977620203912	0.742280852796267	0.22334188599028076	0.23253543673625254	0.4047392619002919	0.2868721948756084	0.24526041457309292	-0.5129040071635116	0.11602710024654203	0.44427424355625333
ADH5	CTRL	CTRL		CTRL	CTRL	-0.16837758891528518	0.034058393003476656	-0.16421085124731388	-0.09951001571970747	0.22559893168397316	0.04958586386992968	-0.05642847748093372	0.16339571475397982	0.05218436704765859	0.13786240907498198	0.15169438276736605	0.23155789623086465	0.5930906567510853
ADI1	BRAF_UP	CTRL		CTRL	BRAF_UP	-0.1337583202668019	-0.02211888185178102	0.18257462965251672	0.008899142511311263	0.1653832546812361	0.07414764576278027	-0.09050315679551718	-0.09878675993354906	-0.03838075698876199	0.21302245379062867	-0.04727989950007325	0.7125324238519162	0.8976046826308659
ADIPOR1	CTRL	CTRL		CTRL	CTRL	-0.023298148448758663	0.008606841321961727	-0.20362274966076954	-0.07277135226252217	0.12389984800152333	-0.07496451553047685	-0.4567652533639528	-0.14205392853256577	-0.22459456580899848	0.2831125829341493	-0.15182321354647632	0.3666322925256633	0.7125253537849503
ADK	CTRL	CTRL		CTRL	CTRL	0.025503310045876467	-0.0662475135920574	0.16209566596414426	0.04045048747265445	0.11668991997973263	0.023034430791078725	0.29317815943660774	0.24172890490282287	0.18598049837683645	0.2200586127835209	0.14553001090418202	0.1927508090385298	0.5494753898775661
ADM5	BRAF_DOWN	CTRL		CTRL	BRAF_DOWN	0.1825206072384289	-0.23653633711263128	0.2316482907006242	0.05921085360880729	0.4685788097057349	0.3755206119260565	0.3409948972493707	-0.28534207167608105	0.14372447916644873	1.0650531026347734	0.08451362555764141	0.8803102557216043	0.9605055526439351
ADNP	CTRL	CTRL	_sig	CTRL_sig	CTRL_sig	0.18822002274393912	0.19263866997671347	0.36588449080057805	0.2489143945070769	0.10135626041539697	0.3587296458964964	0.4266814406395364	0.42504907720720697	0.40348672124774665	0.08068731620916111	0.15457232674066973	0.026205115258525973	0.23350181541051837
ADNP2	CTRL	CTRL	_sig	CTRL_sig	CTRL_sig	0.2868883156106069	0.3110911032971976	0.22579257145831166	0.27459066345537203	0.10400194767746193	0.45649737777885857	0.6260590414334563	0.5238256770465927	0.5354606987529692	0.08942770844625834	0.26087003529759717	0.004751040650952785	0.12003328911783767
ADO	BRAF_DOWN	CTRL		CTRL	BRAF_DOWN	0.37408196216251843	0.2132725128603245	0.2525334734785665	0.2799626495004698	0.08500382817731698	0.23725371776939663	0.468033733169378	0.4444701252735801	0.38325252540411825	0.1740187608312534	0.10328987590364845	0.2820252965209451	0.6379003250036599
ADORA2B	CTRL	CTRL		CTRL	CTRL	0.49187997166033726	0.363722408839547	0.36416888987912804	0.4065904234596708	0.16868796117718093	0.6574717836321604	0.4970475824119029	0.5554238049726996	0.5699810570055877	0.25478717409844664	0.16339063354591687	0.336481862505841	0.6897512846324714
ADPGK	CTRL	CTRL		CTRL	CTRL	0.14081310376694983	-0.07724288884244995	-0.248020938091391	-0.0614835743889637	0.4109361599520354	-0.10492646178181275	-0.6195447719323837	-0.045340850618025647	-0.2566040281107407	0.39565562667290255	-0.19512045372177694	0.4517060644649732	0.7691630104737984
ADPRH	CTRL	CTRL		CTRL	CTRL	0.31494064370795416	-0.30380977172935225	0.09078787445405816	0.03397291547755336	0.34992710931150417	0.2384610748927683	0.37430169688318954	0.4001433961378791	0.33763538930461234	0.10659619230448575	0.3036624738270589	0.06393508328778018	0.34705732298941605
ADPRHL1	CTRL	CTRL		CTRL	CTRL	0.17648357161951728	0.29112906522186033	-2.640803454180485	-0.7243969391130358	1.6609197845542527	0.17198879454554916	-0.32405141050354674	0.0034229613210084164	-0.04954655154566306	0.26815333263239804	0.6748503875673727	0.33561821227586536	0.688787356280915
ADPRM	CTRL	CTRL		CTRL	CTRL	1.1208536719632667	0.2526444205816263	0.3691397201373147	0.5808792708940693	0.613400379892467	0.12346372979127529	0.9374729211199789	1.500115979382226	0.8536842100978268	0.6922465436613747	0.27280493920375753	0.55704565718032	0.8261249186173857
ADPRS	BRAF_DOWN	CTRL		CTRL	BRAF_DOWN	0.5110907922581921	0.5602392128848894	0.7106728896904388	0.5940009649445068	0.10408290401676981	0.9067605264184543	0.759285462308221	0.7156871988988857	0.7939110625418536	0.18022740354600578	0.1999100975973468	0.0787030516563291	0.37970971812229914
ADRM1	CTRL	CTRL		CTRL	CTRL	0.1989120169766891	0.1946093874967691	0.3116328971781731	0.2350514338838771	0.09856033126654079	0.3946870204125357	0.47988180630844746	0.293044611634768	0.38920447945191705	0.0937630650582559	0.15415304556804	0.0865468850683429	0.3969508337217579
ADSL	BRAF_DOWN	CTRL		CTRL	BRAF_DOWN	0.047290052166668664	0.041042735116892506	0.10210940321996123	0.0634807301678408	0.06402394166027917	0.21836386393652735	0.059629724527770836	0.16338833930107954	0.1471273092551259	0.08211871935632226	0.08364657908728512	0.11963828475492613	0.4495330316030014
ADSS2	BRAF_DOWN	DOWN_TC_peaks		DOWN_TC_peaks	BRAF_DOWN	0.10577167100892683	0.11145746700220745	0.2395862612433235	0.15227179975148591	0.10047854071315332	0.0702831964901814	0.18084375272416142	0.6167539004320761	0.2892936165488063	0.3371145041403581	0.13702181679732037	0.3165379602675747	0.6724230653608791
AEBP1	CTRL	CTRL		CTRL	CTRL	0.13528113848617834	0.12720572950532474	0.2429578054311603	0.16848155780755447	0.4237955026150244	0.16487979005905445	-0.034343131275109885	0.06730084217230733	0.06594583365208397	0.1046942289764348	-0.10253572415547049	0.603220779391962	0.8513063235317121
AEBP2	CTRL	CTRL		CTRL	CTRL	0.2526776966050211	0.15607533846479846	0.3213134133310708	0.24335548280029679	0.11958089130302162	0.30409871380423137	0.2627982642162593	0.29655410086984374	0.28781702629677813	0.15911856061239046	0.04446154349648136	0.6174010395278531	0.8580889213650874
AEN	BRAF_DOWN	CTRL		CTRL	BRAF_DOWN	0.575520784583484	0.6209358333739992	0.6996897952151153	0.6320488043908661	0.11238431196948595	0.7181454173727639	0.7981269519079055	0.9391435987336867	0.8184719893381187	0.13411597072151546	0.18642318494725263	0.06933668217272224	0.3585645402567495
AFAP1	BRAF_DOWN	CTRL		CTRL	BRAF_DOWN	0.30662628276485376	-0.027739602798134217	0.09961655488133875	0.12616774494935276	0.19739108150818152	0.3477783683376294	-0.004069219757300124	0.42896132073554144	0.2575568231052902	0.3252953515725317	0.13138907815593745	0.45840230261006454	0.7735344090100834
AFAP1L1	BRAF_DOWN	CTRL		CTRL	BRAF_DOWN	-0.015656986069438494	0.03358079128247317	0.01293358003233186	0.010285795081788843	0.0372283846585554	0.013447113155292133	0.17860957322401688	0.027020840912548083	0.07302584243061903	0.1302282666882209	0.0627400473488302	0.2538507687277085	0.6169778584144459
AFAP1L2	BRAF_DOWN	CTRL		CTRL	BRAF_DOWN	0.07477179745411963	0.08080488378397382	0.12975043512725937	0.09510903878845094	0.10540940903899057	0.14418748971743864	0.035457039150352226	0.7823394560395989	0.32066132830246324	0.4151245220451929	0.2255522895140123	0.12950002567400878	0.46370684924636996
AFDN	CTRL	CTRL		CTRL	CTRL	0.14927571575575987	-0.006105182287071201	-0.006501643885191023	0.045556296527832545	0.13275233507889678	0.08079830810988478	0.08605124396132452	0.07934956115322646	0.08206637107481192	0.053167037147110616	0.03651007454697938	0.573141881710526	0.8343429084960717
AFF1	BRAF_UP	CTRL		CTRL	BRAF_UP	0.1535491601331151	0.06761120644095493	0.19909983825989247	0.14008673494465415	0.08870979440285251	0.1526914994961568	0.3677535490789905	0.37752943907704006	0.2993248292173958	0.33532244193476257	0.15923809427274163	0.3433204397007842	0.6938232063049312
AFF3	CTRL	CTRL		CTRL	CTRL	0.26665114290085323	-0.23084672658198768	0.21559023972917296	0.0837982186826795	0.34583685734815584	0.11185806809951694	-0.17430383701101704	0.30916730680820287	0.08224051263223425	0.24693579187356546	-0.0015577060504452511	0.9927209763208704	0.9987563657807196
AFF4	CTRL	CTRL	_sig	CTRL_sig	CTRL_sig	0.06275395436330727	0.009932350127363859	0.19013982715876207	0.08760871054981106	0.09285604066265124	0.27770592800309724	0.16259927437916274	0.2953455097737945	0.24521690405201815	0.07225049983426068	0.1576081935022071	0.001626409708991062	0.0754608504699638
AFG1L	CTRL	CTRL		CTRL	CTRL	-0.2792550866943118	-0.004488352346218243	-0.23139526566196666	-0.1717129015674989	0.306295357060372	0.2159399546150084	-0.4773857955764489	0.4907577263937418	0.07643729514410043	0.6890893835914861	0.24815019671159935	0.5289010406448824	0.8100352356259505
AFG3L2	CTRL	CTRL		CTRL	CTRL	0.11668345178965127	0.0954081225834304	0.0843251578782341	0.09880557741710524	0.09099781912983168	0.23669103808677944	0.1231058178343803	0.12747234283181086	0.16242306625099018	0.06489244239984694	0.06361748883388493	0.252091264378904	0.6142433455249517
AFMID	BRAF_DOWN	CTRL	_sig	CTRL_sig	BRAF_DOWN_sig	-0.13049302688575262	0.018405661766857692	0.13278345473371833	0.0068986965382744625	0.13634591344610458	0.18105619001816067	0.2601248855120466	0.32015153209292435	0.2537775358743772	0.10453181713356015	0.24687883933610275	0.0435584697302628	0.29561999039766185
AFTPH	CTRL	CTRL		CTRL	CTRL	0.24728491873526248	0.36692020599885933	0.5018556040872554	0.3720202429404591	0.12737777365485756	0.43801398392008917	0.3702156383187918	0.5210038415128847	0.4430778212505886	0.07776675578496076	0.07105757831012949	0.15637650966184927	0.5022544655321182
AGA	CTRL	CTRL		CTRL	CTRL	-0.004794817034995687	-0.084375407454365	0.019234845178255328	-0.023311793103701784	0.14722545023006828	-0.03008127500122191	0.16311404356891074	-0.04827344530184543	0.028253107755281136	0.16179943680011358	0.05156490085898292	0.6490598094524882	0.8699594124258182
AGAP1	CTRL	CTRL	_sig	CTRL_sig	CTRL_sig	-0.05164366210528717	-0.11450821521067331	0.017800406661940826	-0.04945049021800655	0.07587671206888111	0.06260642794976555	0.020553576961786297	0.09979004589093804	0.06098335026749663	0.05145384755166521	0.11043384048550317	0.0022785763677957193	0.08615172459709818
AGAP3	BRAF_DOWN	CTRL		CTRL	BRAF_DOWN	0.2999438985587585	0.28928921514135253	0.41317738510199553	0.33413683293403557	0.099251661415474	0.2679778073549035	0.2622324294025964	0.24238223308306006	0.2575308232801866	0.13556370745561366	-0.07660600965384892	0.35592370971073495	0.7041410267433567
AGBL3	CTRL	CTRL		CTRL	CTRL	0.0939899426197764	0.05289034710651869	0.04385363876405937	0.0635779761634515	0.2833286202381645	-0.26263209607790355	0.4025691016819286	0.1504600569722354	0.0967990208587535	0.36220034344938634	0.033221044695302	0.8559859423730714	0.9510317048308292
AGBL5	CTRL	CTRL		CTRL	CTRL	0.27153662573025483	0.06908481228247874	0.05695323415787044	0.13252489072353468	0.16758929642252107	-0.01024143133739129	-0.07887567881896046	0.02653479897640172	-0.02086077039331668	0.07253960422042138	-0.15338566111685134	0.12753664966626854	0.4618743146162449
AGFG1	CTRL	CTRL	_sig	CTRL_sig	CTRL_sig	-0.012068076536778619	0.12823025864950782	0.14833017708342247	0.08816411973205056	0.12400540533777371	0.33860211543976426	0.2540924650679613	0.4524011243616949	0.3483652349564735	0.10994346709427	0.2602011152244229	0.007952127098143571	0.14439830016628205
AGFG2	CTRL	CTRL		CTRL	CTRL	0.5845098381060664	0.33744820993067015	0.34091789479849943	0.42095864761174534	0.2522337454640473	0.018956044717726384	-0.045817949541023195	0.23076412103269286	0.06796740540313202	0.36687440142822014	-0.3529912422086133	0.14452336999924412	0.4825665715308388
AGGF1	CTRL	CTRL		CTRL	CTRL	0.044093995348716775	-0.022807589949203722	-0.042887918524011956	-0.007200504374832967	0.04559522076929078	-0.01649759398730247	-0.021782328589616685	0.08753377372673579	0.016417950383272213	0.07128558279325053	0.02361845475810518	0.6401565307126503	0.8658886365525169
AGL	BRAF_UP	UP_CC_peaks		UP_CC_peaks	BRAF_UP	-0.03976335560982802	5.052355286019675e-4	0.07228218477169743	0.011008021563490457	0.12909627179052802	0.04319740890701262	0.04463504526730939	-0.007509428904722223	0.02677434175653326	0.10586732950976119	0.015766320193042804	0.8408914671167771	0.9452992244980641
AGMO	BRAF_DOWN	CTRL		CTRL	BRAF_DOWN	-0.22618734349616956	-0.1732203657573132	-0.20839915617103247	-0.2026022884748384	0.2956249782250224	-0.36442519089049963	-0.3064591855066516	-0.019616953586531927	-0.23016710999456105	0.7999702526954571	-0.027564821519722643	0.9458750007990098	0.9853327232090492
AGO1	CTRL	CTRL		CTRL	CTRL	0.13248021175583954	0.13001693272430326	0.11731899617145654	0.1266053802171998	0.13723936361132327	0.14345257999845779	0.157550539176459	0.10015711294431345	0.13372007737307676	0.06369283947957297	0.007114697155876967	0.9165691290012508	0.9750756420764167
AGO2	CTRL	CTRL		CTRL	CTRL	0.14848265738591743	0.11131228190415365	0.07422749174027418	0.11134081034344842	0.0392074087008167	0.17263445818047746	0.13429093638252032	0.10820667775170553	0.13837735743823443	0.07130081100957814	0.027036547094786013	0.4179991535932335	0.747932727206827
AGO3	CTRL	CTRL		CTRL	CTRL	0.12709832562202883	0.1015519303737314	0.164140589873371	0.13093028195637707	0.05625629734529229	0.1810165442254362	0.12508254357308246	0.15611473934167208	0.15407127571339693	0.03289174966605284	0.023140993757019855	0.4299929893862299	0.7545292113869662
AGO4	CTRL	CTRL		CTRL	CTRL	-0.0054856813172415395	0.2769758888885433	0.07172989580322534	0.11440670112484236	0.1467408356666776	0.22355959334832792	0.282974322429099	0.15588215901424093	0.22080535826388925	0.14296299618337088	0.1063986571390469	0.2048740768685699	0.564205641107591
AGPAT2	CTRL	CTRL		CTRL	CTRL	0.16491696771385647	0.00550283076393028	-0.16708765489693966	0.0011107145269490283	0.20408490086672326	0.11168738238774564	0.021319363360437035	-0.23612235037460955	-0.03437186820880896	0.1825218953879349	-0.03548258273575799	0.718296965672187	0.8998682379799287
AGPAT3	BRAF_UP	CTRL		CTRL	BRAF_UP	-0.10511201141939128	-0.033647960188734005	-0.0892253973379862	-0.07599512298203716	0.06820475990623595	0.029731457518946083	-0.01953166818264724	-0.04914788158623023	-0.012982697416643794	0.0426240327345331	0.06301242556539337	0.15667417564968786	0.5027853555351489
AGPAT4	CTRL	CTRL		CTRL	CTRL	0.29595248446838573	-0.23968625296330348	-0.07150957975446338	-0.00508111608312703	0.6259305696308533	0.11596110371235423	0.4409834497324149	0.46661532491572844	0.34118662612016587	0.22945248370984317	0.3462677422032929	0.38049515099044795	0.7216415107073646
AGPS	CTRL	CTRL		CTRL	CTRL	0.16215689204186362	0.061578345461589856	0.02959253519178013	0.0844425908984112	0.11039922096777091	0.14435571543621542	0.21899424767075795	0.26760178270111734	0.2103172486026969	0.08075042608843999	0.1258746577042857	0.0900548610642316	0.4047780513837735
AGRN	CTRL	CTRL	_sig	CTRL_sig	CTRL_sig	0.10562345962290498	0.15437731104929944	0.3166295249459108	0.19221009853937177	0.12120267336593935	0.0753668858548688	0.03289864894950186	-0.01728365167419736	0.030327294376724434	0.04664093909372997	-0.16188280416264733	0.04139390492490229	0.2896406497528927
AGTPBP1	CTRL	CTRL		CTRL	CTRL	0.20327291116444085	0.09765772055862006	0.004368906063099656	0.10176651259538685	0.12290979180211604	-0.021139274664127183	0.0411948276085663	0.21725077114131058	0.07910210802858324	0.3663505969530818	-0.02266440456680363	0.900220761405272	0.9678751873994267
AGTRAP	CTRL	CTRL		CTRL	CTRL	0.40802867585945174	0.0597750353643524	-0.02816372474810614	0.146546662158566	0.31200141860579295	-0.17289096771672674	0.10278216760057204	-0.04828951415190243	-0.039466104756019034	0.21452132640712623	-0.18601276691458501	0.34194850333121196	0.6922668027702857
AHCTF1	BRAF_DOWN	CTRL	_sig	CTRL_sig	BRAF_DOWN_sig	0.1487048871270882	0.17595126111260553	0.24932237087888748	0.19132617303952706	0.09876390653437422	0.3728497588843812	0.4702941831795515	0.9853424070794738	0.6094954497144689	0.33230648617502856	0.41816927667494175	0.004265427667250406	0.1143387712964728
AHCY	CTRL	CTRL		CTRL	CTRL	-0.06608608296873966	0.017139756423217342	0.04383288691544178	-0.0017044798766935182	0.09797421646122774	0.030256892043116212	-0.015711089054772726	0.13158902096070194	0.04871160798301513	0.17871797032497114	0.05041608785970865	0.5872208183493937	0.8428508964721142
AHCYL1	CTRL	CTRL		CTRL	CTRL	0.032810252161517325	0.02324090112464331	0.03304137221211166	0.0296975084994241	0.08723705202341017	0.007618766949355121	0.044115509424709126	-0.005010153880182543	0.015574707497960567	0.05783160836474742	-0.014122801001463531	0.764462554851156	0.918162457367048
AHCYL2	BRAF_UP	CTRL		CTRL	BRAF_UP	0.010110579497271238	0.02198400960364201	0.44218796752320594	0.15809418554137306	0.274122378255446	-0.01970052622531346	0.047500025199751654	-0.22138277740430873	-0.06452775947662351	0.20892790044342546	-0.2226219450179966	0.22443743490226925	0.5848922024001657
AHDC1	CTRL	CTRL	_sig	CTRL_sig	CTRL_sig	0.33975892807622476	0.22605858420170732	0.172307475255273	0.24604166251106835	0.08557204187060785	0.5995153316902567	0.34248216704785334	0.6684204140272416	0.536805970921784	0.19496193662392142	0.29076430841071554	0.009226136295658474	0.14800459472457736
AHI1	CTRL	CTRL		CTRL	CTRL	0.1058773884569753	0.11100216127300848	0.11424873631490458	0.11037609534829612	0.10919012375360873	0.12412057194145909	0.1975152431833718	0.3334924359150987	0.21837608367997652	0.21671015057575665	0.10799998833168037	0.4467987176542034	0.7659783946430992
AHNAK	CTRL	CTRL		CTRL	CTRL	0.09492446526263747	0.06616006260599523	0.0832249239885494	0.08143648395239403	0.07576793802716472	0.12417682240076913	0.10739017871236096	0.13880572366292177	0.12345757492535062	0.04437619137424166	0.04202109097295659	0.39794799243456097	0.733202007215208
AHNAK2	CTRL	CTRL		CTRL	CTRL	0.006877840619503167	0.07246409486063683	0.050286560336540644	0.04320949860556021	0.04856659389565734	0.13917703366896694	0.19651557644228976	0.12583210640748893	0.15384157217291522	0.16444550745303776	0.110632073567355	0.19200021997012617	0.5485957364268728
AHR	BRAF_DOWN	DOWN_TC_peaks	_sig	DOWN_TC_peaks_sig	BRAF_DOWN_sig	0.2752114167179125	0.08190667422453786	0.29722686040623986	0.21811498378289673	0.19016071643147195	0.6840290427378761	0.2414066010073358	0.4797699767907363	0.46840187351198276	0.23409021826776163	0.25028688972908597	0.04309623130274935	0.29429331540921483
AHSA1	BRAF_DOWN	CTRL		CTRL	BRAF_DOWN	0.1598130134454882	0.07969645322044011	0.05438162939740154	0.09796369868777663	0.055044338458407685	0.2855245589534782	0.1608174387641312	0.16346753755840637	0.2032698450920053	0.11313996960018807	0.10530614640422867	0.06155019028214122	0.34268108480166404
AIDA	BRAF_DOWN	CTRL		CTRL	BRAF_DOWN	-0.19025681007068618	-0.8042447697506587	-0.0947053572411166	-0.36306897902082047	0.3884305167684703	-0.745863250469669	-0.059641678810009896	-0.1292609749469894	-0.31158863474222276	0.504475278348819	0.05148034427859774	0.8460726633897393	0.9471058814500737
AIF1L	BRAF_UP	CTRL		CTRL	BRAF_UP	-0.16594131537285162	-0.11068784622693881	0.08277408745928799	-0.06461835804683413	0.34768653058179927	0.20045122046476765	0.14203411730103188	0.17586673569345662	0.17278402448641872	0.12527855048725345	0.23740238253325283	0.25486047699155195	0.6180713901192838
AIFM1	BRAF_UP	CTRL		CTRL	BRAF_UP	-0.11578883273231612	-0.0029320849715122844	-0.054870375724115905	-0.05786376447598143	0.08474022281352224	0.017310328443828127	0.02465669816197254	0.1885051494009236	0.0768240586689081	0.12452511123432775	0.13468782314488953	0.06976980475700575	0.35987321430458163
AIFM2	CTRL	CTRL		CTRL	CTRL	0.10206580696526064	0.09437586030047138	0.03989277979525617	0.07877814902032938	0.19409676431401066	0.1514140363573661	0.14751357794456335	0.12571220294899849	0.1415466057503093	0.12671295617134817	0.06276845672997992	0.5541931125961082	0.8234934772473448
AIG1	CTRL	CTRL		CTRL	CTRL	0.38816144738303904	-0.3592603727321898	0.33997811823229074	0.12295973096104663	0.42078688628504596	0.06429959955682878	0.005072564116879272	0.0018331596013240747	0.023735107758344046	0.2841873853783537	-0.09922462320270259	0.6942669107413396	0.8892723810110478
AIM2	BRAF_UP	CTRL		CTRL	BRAF_UP	0.28856836582240236	0.01748581880009939	0.1386028897462313	0.14821902478957769	0.2071363380999744	0.32013247984073234	0.24651142528728767	0.24909515241624985	0.2719130191814233	0.09113856804778146	0.12369399439184559	0.300360005009032	0.6553916893503192
AIMP1	CTRL	CTRL	_sig	CTRL_sig	CTRL_sig	0.13427346103411547	0.05239053150914401	0.12466899381305196	0.10377766211877049	0.04714307707150447	0.1780984921699073	0.1901078875116246	0.2656057550835222	0.21127071158835137	0.07671175844740943	0.10749304946958088	0.016856053611197838	0.1969279129773369
AIMP2	CTRL	CTRL	_sig	CTRL_sig	CTRL_sig	0.14560306856690866	0.1780345766311503	0.1828911750419098	0.1688429400799896	0.033738117204694495	0.5623840186651192	0.5094825533379072	0.32984608679567184	0.46723755293289937	0.12234787408837734	0.2983946128529098	0.005511727164725442	0.1224106557570056
AIP	CTRL	CTRL		CTRL	CTRL	0.14201272020415148	0.14539707308815877	-0.01720387098584822	0.09006864076882068	0.12726669172835656	0.11887897599575739	0.028652577657438096	0.07672890271693798	0.07475348545671116	0.09399868227345295	-0.015315155312109509	0.8588901580811001	0.9517937377342304
AJUBA	CTRL	CTRL		CTRL	CTRL	-0.015844914186845912	0.06651562503738959	0.23328048578702798	0.09465039887919055	0.12782421612844008	0.3536575314419075	0.3545947268587975	0.26185623256998836	0.32336949695689776	0.15538065199946394	0.22871909807770724	0.06066454526733917	0.3418339076681542
AK1	BRAF_UP	UP_CC_peaks	_sig	UP_CC_peaks_sig	BRAF_UP_sig	-0.015006705870128274	0.1539371334750961	0.16821761263378388	0.1023826800795839	0.1638855992737715	-0.1142525384563044	-0.07851402734622809	-0.2864669769289677	-0.15974451424383343	0.12770487996276855	-0.2621271943234173	0.047514317585740685	0.30816101966895265
AK2	CTRL	CTRL	_sig	CTRL_sig	CTRL_sig	0.07717920482139985	-0.032248265229284534	0.04869363324194842	0.031208190944687915	0.0593330250752088	0.1812523410173944	0.16148472468319652	0.09673838191684496	0.14649181587247861	0.06498586928542505	0.11528362492779069	0.024052522693771717	0.22466368563166453
AK3	BRAF_UP	CTRL		CTRL	BRAF_UP	0.031849716505627845	0.0683947962131526	0.16464848097867746	0.0882976645658193	0.08379979948507223	-0.20704671703056743	0.08916105096429455	0.14088968686163766	0.007668006931788263	0.20192701353638065	-0.08062965763403104	0.377416377837661	0.719540555981209
AK4	BRAF_DOWN	CTRL		CTRL	BRAF_DOWN	-0.07636323476796766	0.07182318062541387	0.20710445273401398	0.06752146619715339	0.1420281587385662	-0.11288956130524996	0.18900137836703632	-0.1833532500612749	-0.03574714433316285	0.23106673829930396	-0.10326861053031627	0.5057859399531452	0.7999280977691589
AK9	CTRL	CTRL		CTRL	CTRL	-0.08929415432219287	0.08206906116576149	-0.14341838139745489	-0.05021449151796209	0.3479669140308981	0.17007654025243735	-0.32155642511349575	0.27958391247122694	0.042701342536722836	0.44071085661262765	0.0929158340546849	0.7614861317073414	0.9170158643689742
AKAP1	CTRL	CTRL		CTRL	CTRL	0.21328174044110554	0.30544189927223503	0.1311428405107285	0.2166221600746897	0.09321240283341506	0.173479529818424	0.15256902152031646	0.30386197643659885	0.2099701759251131	0.08534249215163442	-0.006651984149576587	0.9129209816399126	0.9734098396373168
AKAP10	CTRL	CTRL	_sig	CTRL_sig	CTRL_sig	0.13025783846751476	-0.012448395396679059	0.029426956004881284	0.049078799691905664	0.08121497114247647	0.18219629906835094	0.08971716922813752	0.17354082418734645	0.14848476416127832	0.053643397268158914	0.09940596446937264	0.03150980426730649	0.25406793714793935
AKAP11	CTRL	CTRL		CTRL	CTRL	0.09485783869600609	0.058455471324472735	0.265596625308328	0.13963664510960228	0.14890057223561876	0.07597984278743444	0.17845256645944013	0.04503420817926781	0.09982220580871412	0.09554237719981896	-0.03981443930088815	0.6541120502381575	0.8731624675514909
AKAP12	CTRL	CTRL		CTRL	CTRL	0.18567542880115237	0.03609090494233083	0.16381014666599197	0.12852549346982506	0.15246427357150136	0.17159389452935886	0.06771360916192076	0.08569806252928167	0.10833518874018708	0.055698031763330394	-0.020190304729637974	0.7559604845158611	0.913948361410789
AKAP13	CTRL	CTRL		CTRL	CTRL	0.34787016220124595	0.2653283642730301	0.4763617381338593	0.36318675486937846	0.12364979039218588	0.27035476222065685	0.3331266274435531	0.36672021697482693	0.3234005355463456	0.10180684716076549	-0.039786219323032834	0.533323546465194	0.8123591420779837
AKAP6	BRAF_UP	CTRL	_sig	CTRL_sig	BRAF_UP_sig	-0.44260624561767287	-0.3075351905753413	-0.4161418810610542	-0.3887611057513561	0.0808989748443552	0.13913221868879708	-0.170137861183597	0.1201318271185494	0.029708728207916493	0.1734080454461017	0.41846983395927256	0.005997012257874926	0.12715533270249565
AKAP7	BRAF_UP	CTRL		CTRL	BRAF_UP	0.31326707243858715	-0.06090651324695119	-0.1078362015156663	0.04817478589198988	0.23108369950252547	0.17600520502822253	0.16879032559903168	0.07573077859065724	0.14017543640597047	0.05624515154034129	0.0920006505139806	0.23269650135250655	0.5935614887667598
AKAP8	CTRL	CTRL	_sig	CTRL_sig	CTRL_sig	0.40393667782887865	0.27674461609784917	0.4145589186551457	0.36508007086062455	0.14076273209094414	0.6720385001403806	0.6458499694391546	0.7049537195911251	0.6742807297235536	0.06427425992485529	0.309200658862929	0.0019349779683146449	0.08281205279050047
AKAP8L	CTRL	CTRL		CTRL	CTRL	0.29610387142347167	-0.3275718631030686	0.5327075309570843	0.16707984642582913	0.5774168288148694	0.5596655754182569	0.6751531938645925	-0.3418418373884976	0.29765897729811724	0.6051662215227918	0.13057913087228812	0.7271957885921293	0.9025408731164065
AKAP9	BRAF_UP	CTRL	_sig	CTRL_sig	BRAF_UP_sig	0.2770501723740849	0.16442364883191501	0.268598531899991	0.23669078436866364	0.06465598053271701	0.3760798137892283	0.39849685525807554	0.43558425083811336	0.40338697329513906	0.04183044700691255	0.16669618892647542	4.685922565986696e-4	0.05412378848922851
AKIP1	CTRL	CTRL		CTRL	CTRL	0.1457790514584259	0.10360603705595531	0.318063825161351	0.18914963789191075	0.15639271271443633	0.21809613104291453	0.22157892250004632	0.17517106594209733	0.2049487064950194	0.057959936617110644	0.015799068603108646	0.8348332836085384	0.9430307393258828
AKIRIN1	CTRL	CTRL		CTRL	CTRL	0.4212394289814161	0.16929731773089268	0.22166404318427055	0.27073359663219315	0.17306569356228538	0.4389220727320223	0.2695676936699815	0.40010495330322343	0.36953157323507574	0.09319653322331493	0.0987979766028826	0.16538809279354172	0.5143507704908885
AKIRIN2	CTRL	CTRL	_sig	CTRL_sig	CTRL_sig	0.4715718858023804	0.30037341496136477	0.42813109246262715	0.4000254644087908	0.1363727791741996	0.7087022526869994	0.8782832273476627	0.820663206919261	0.8025495623179744	0.18938221971995522	0.4025240979091836	0.011237334325942877	0.1631891660828155
AKR1A1	BRAF_DOWN	CTRL		CTRL	BRAF_DOWN	0.12407159876005491	-0.019647022909162804	0.05434143435146825	0.05292200340078679	0.18093779913082175	0.05057709924673518	0.19597431394205564	0.13484402625735845	0.1271318131487164	0.16281481767681366	0.07420980974792964	0.5183934433011119	0.8058472340366594
AKR1B1	CTRL	CTRL		CTRL	CTRL	0.052359672673128424	-0.02393719411888969	-0.006971916537761527	0.007150187338825735	0.10038506961456342	-0.10248966483368396	-0.08407292012700296	-0.06461728967244457	-0.08372662487771049	0.04161933802267045	-0.09087681221653623	0.14915554915009335	0.48973725116113653
AKR1C3	CTRL	CTRL		CTRL	CTRL	0.137280878034482	-0.2935108081526257	0.2582087031906871	0.033992924357514484	0.47655849668700945	-0.1012793675318096	-0.04688863899327894	-0.5398823981505644	-0.22935013489188433	0.7123113635758673	-0.2633430592493988	0.5257766098323065	0.8086466575552251
AKR7A2	CTRL	CTRL		CTRL	CTRL	0.030307016376048997	-0.07033238343017091	0.02380782270391961	-0.005405848116734103	0.08100033429304679	-0.02825118043305168	-0.020303131625771336	0.0900857088556748	0.013843798932283926	0.08335973970881205	0.01924964704901803	0.6629786857563547	0.874895716490543
AKT1	CTRL	CTRL		CTRL	CTRL	0.0038333950811905715	-0.3016866185547054	-0.3611984072291917	-0.2196838769009022	0.5073402575979639	-0.37728704824301756	-2.1234505039799303	0.08808545606226119	-0.8042173653868956	1.5877714864802188	-0.5845334884859934	0.43850676748214623	0.7609111664331055
AKT1S1	CTRL	CTRL		CTRL	CTRL	0.02312460926232135	-8.72260471582377e-4	0.04220817732820731	0.021486842039648756	0.1297297760831962	0.1345327543974025	-0.05995871454790884	-0.2669573406502616	-0.06412776693358932	0.20599345234605204	-0.08561460897323808	0.44445954680497934	0.7638980163106526
AKT2	CTRL	CTRL		CTRL	CTRL	0.07338270941688267	0.12028023486097583	0.029836465205323577	0.0744998031610607	0.1738161796570215	0.07918936512979538	0.2323390416771088	0.022880252451859977	0.11146955308625472	0.13878247746165628	0.03696974992519403	0.6995680514078706	0.8915890192628938
AKTIP	CTRL	CTRL		CTRL	CTRL	-0.5488372915534454	-0.2956696879093451	-0.3070880883018733	-0.38386502258822125	0.26660882551322956	-0.2786156769801045	-0.10727370413596421	0.33811706321377216	-0.015924105967432184	0.45019425533276536	0.3679409166207891	0.3481337387959528	0.6985136176985077
ALAD	BRAF_UP	CTRL		CTRL	BRAF_UP	-0.044923115574521374	-0.23889197981069457	0.08168670091791055	-0.06737613148910179	0.40767198769746793	-0.013079081766377218	-0.2903937084220434	0.048930038249526873	-0.08484758397963123	0.2704314482567327	-0.017471452490529442	0.9344947875061713	0.9817238183375799
ALAS1	CTRL	CTRL		CTRL	CTRL	-0.02285703968866111	-0.1642788362832146	-0.08202084867087234	-0.08971890821424935	0.09503143412731663	-0.14472392031754996	-0.5675381115349343	-0.05158650140819458	-0.2546161777535596	0.3303855505427755	-0.16489726953931028	0.2163195970586011	0.5761890615534693
ALCAM	BRAF_UP	CTRL		CTRL	BRAF_UP	0.20122282458269738	-0.2585238697867545	0.23345090947936142	0.05871662142510142	0.4222418699033582	-0.01245100291188172	-0.07463620187318648	0.16249622061600544	0.025136338610312413	0.12600548308218715	-0.03358028281478901	0.8475303229987491	0.9479698746259524
ALDH16A1	CTRL	CTRL		CTRL	CTRL	0.0578638440411473	0.21422553151168927	0.23339177021452562	0.16849371525578738	0.10936478722723364	0.24552599396454683	0.2646211456380048	-0.12840191534110013	0.12724840808715052	0.23354357962136366	-0.04124530716863688	0.7059320589380473	0.8941178139234786
ALDH18A1	BRAF_DOWN	DOWN_TC_peaks		DOWN_TC_peaks	BRAF_DOWN	-0.21784213129581095	-0.1877107090585209	-0.18548082948849176	-0.1970112232809412	0.37415796399038304	-0.029927222815652257	-0.09899742416388338	0.035202822742756226	-0.031240608078926473	0.205246859298854	0.16577061520201472	0.4030699954537414	0.7374390980026162
ALDH1A3	BRAF_DOWN	DOWN_TC_peaks		DOWN_TC_peaks	BRAF_DOWN	0.1181432663136687	0.0164175351604766	0.16128841011943693	0.09861640386452741	0.08426090732727953	0.03591787196616917	0.0010702082689676706	-0.1661113199972776	-0.04304107992071359	0.2309932899418022	-0.141657483785241	0.22405775771198502	0.5848922024001657
ALDH1B1	BRAF_DOWN	CTRL		CTRL	BRAF_DOWN	0.12167333216860542	0.13924558402446757	0.3975099813698749	0.2194762991876493	0.1558612936241117	0.6797458630756682	0.10528799376292561	-0.03482164843326521	0.25007073613510955	0.4903549020141284	0.030594436947460224	0.8886985918934229	0.9643593791158248
ALDH3A2	CTRL	CTRL		CTRL	CTRL	-0.13531473503082814	-0.04836851392200024	0.029437892981231575	-0.05141511865719893	0.18350605071276604	0.2815922478016912	0.03845370084349682	0.07794706375945745	0.13266433746821515	0.14069367596043753	0.1840794561254141	0.1404636934952393	0.47746114779672405
ALDH3B1	BRAF_UP	CTRL		CTRL	BRAF_UP	0.235596015885784	0.2989475715117015	0.6956231652332853	0.4100555842102569	0.331611897923872	0.026919360223127436	-0.02734344679474143	-0.12791372847202506	-0.04277927168121302	0.22411217348114337	-0.45283485589146993	0.05317964707121201	0.32235696933459346
ALDH4A1	CTRL	CTRL		CTRL	CTRL	0.2208297573085124	0.1621443225330826	0.15304234448360016	0.1786721414417317	0.15287118277323297	0.23066216644344378	0.009495567217345298	0.1062566574182169	0.11547146369300199	0.20096455618709427	-0.06320067774872973	0.5782482656798575	0.838108931421472
ALDH5A1	CTRL	CTRL		CTRL	CTRL	-0.04311071082765242	-0.0686314014798511	-0.1627452660845091	-0.09149579279733755	0.1498740020067416	-0.007599869997484493	0.07327393463299098	0.12470736105498148	0.06346047523016264	0.09928478122836222	0.15495626802750018	0.2783141360376022	0.6352176013790682
ALDH6A1	BRAF_UP	CTRL		CTRL	BRAF_UP	-0.03416250774220502	-0.08016932032047243	-0.0914960450429202	-0.06860929103519922	0.1426178209137037	-0.0633930155888085	-0.19787309262650818	-0.06342971158222341	-0.10823193993251336	0.07820891075403733	-0.039622648897314136	0.5862560299642146	0.8428508964721142
ALDH7A1	CTRL	CTRL		CTRL	CTRL	0.0827973315281302	-0.028982949792954085	0.0521098701559075	0.03530808396369454	0.11124799373160454	0.020520921165261802	-0.11371096957889278	0.0010234938614914375	-0.03072218485071318	0.07419290575449364	-0.06603026881440772	0.2478286723128716	0.610017185306228
ALDH9A1	CTRL	CTRL		CTRL	CTRL	0.0972332593203226	0.038216389944348096	0.016060851145913914	0.050503500136861536	0.05143735036047094	-0.018858646062803665	0.044813631693911164	0.03876727485896002	0.0215740868300225	0.1356306019263704	-0.028929413306839027	0.7216960686363784	0.9006687110973606
ALDOC	CTRL	CTRL		CTRL	CTRL	0.30144450356974345	0.14314188420328752	0.01344830411297708	0.15267823062866936	0.23070901450387304	-0.0626206974077729	0.0323981441951766	0.054835353873800806	0.008204266887068167	0.07274974552105254	-0.14447396374160118	0.2590190202285064	0.6190191191269467
ALG1	CTRL	CTRL	_sig	CTRL_sig	CTRL_sig	-0.09710906438380851	-0.057530112007796924	0.025978892990056075	-0.04288676113384978	0.06354189689472496	0.0028407015716006914	0.08026778558485104	0.18012830510752764	0.08774559742132645	0.13009145973666078	0.13063235855517624	0.03412234158985831	0.26510229236752986
ALG10	CTRL	CTRL		CTRL	CTRL	0.018949017298139918	-0.1521146395598098	0.041246466324996824	-0.030639718645557687	0.11148287643684643	0.09162088252559565	0.12301369594524436	-0.03673809745896362	0.0592988270039588	0.11105831749136402	0.08993854564951648	0.23307359762753513	0.5942852707398271
ALG10B	CTRL	CTRL		CTRL	CTRL	-0.06922193484581159	0.20077241120818262	-0.2378257325910259	-0.035425085409551624	0.30839110185536367	0.16463060249723727	0.29353768345417464	0.03483893459274595	0.16433574018138594	0.13193596959970483	0.19976082559093755	0.13742144086580693	0.47416231997988123
ALG11	CTRL	CTRL	_sig	CTRL_sig	CTRL_sig	0.031070092656667853	0.15223384571090914	-0.04133097013218023	0.047324322745132257	0.11202313261415929	0.5208859770785046	0.2862673829703768	0.2649597816945428	0.3573710472478081	0.15423375528353622	0.31004672450267584	0.003385692959223625	0.10343552428348114
ALG12	BRAF_UP	CTRL		CTRL	BRAF_UP	-0.041895794170463366	0.1293292191972621	0.08747966110985614	0.05830436204555163	0.13720802792527864	0.03980743198907894	0.06993701611598643	0.3029979722557517	0.13758080678693901	0.16162425426680604	0.0792764447413874	0.4144451471174442	0.7464421846609814
ALG13	CTRL	CTRL		CTRL	CTRL	-0.03344032352330985	-0.31638263738010053	0.012837968539940063	-0.11232833078782344	0.21967544778195874	0.021806464041735127	-0.223997236260437	-0.14429629978001468	-0.11549569066623884	0.1345762445970069	-0.0031673598784154045	0.9723609115787422	0.9926559213515659
ALG14	BRAF_UP	CTRL		CTRL	BRAF_UP	0.11546068473943082	-0.020054903722287635	-0.1836721036127156	-0.029422107531857474	0.156955485355205	-0.1390319094599473	-0.12420289498802112	0.10212613215149503	-0.053702890765491125	0.13518786605127653	-0.02428078323363365	0.8369017150380019	0.9441561285278829
ALG2	CTRL	CTRL	_sig	CTRL_sig	CTRL_sig	0.014246117624538732	0.03782156750261101	0.15675168287678842	0.06960645600131271	0.07878249529367023	0.4110437506388825	0.06651036340764153	0.27151506307889434	0.24968972570847278	0.19045969054718764	0.18008326970716007	0.04198941539419124	0.29195581614070365
ALG3	CTRL	CTRL		CTRL	CTRL	0.06743750751157639	0.043194064972184386	0.08060372483626976	0.06374509910667685	0.11259684284301094	0.08639066827840894	0.13709992742951257	-0.043189446338359076	0.06010038312318748	0.1395403737478898	-0.003644715983489366	0.9680760600733807	0.9911966023529982
ALG5	CTRL	CTRL		CTRL	CTRL	0.06438202561744995	-0.05435372193689519	0.006164943689067608	0.005397749123207457	0.05965547449055653	0.10426289755473908	0.16090474517754735	0.07799518839753272	0.11438761037660639	0.06651737070863961	0.10898986125339893	0.05273116095338138	0.32159683474494255
ALG6	BRAF_UP	CTRL		CTRL	BRAF_UP	-0.1479853134576045	0.37678845299027774	0.12990959384966522	0.11957091112744615	0.280254551122105	0.12534189229438322	0.19907880539172376	0.337601993339813	0.22067423034197334	0.15245861567614105	0.10110331921452718	0.3671374026410307	0.7126504955655503
ALG8	CTRL	CTRL	_sig	CTRL_sig	CTRL_sig	-0.050356621439493675	-0.008864623124773575	0.016029767110166356	-0.014397159151366967	0.037911807927870626	0.16378224435052485	0.01705051918521832	0.15612987397165368	0.11232087916913228	0.08432884083629338	0.12671803832049924	0.020632911556210273	0.21273538820520435
ALG9	CTRL	CTRL		CTRL	CTRL	-0.010866850516361298	0.00830527985934074	0.21019543546321687	0.0692112882687321	0.1465737738242271	0.06439329709007871	0.35112195829801396	-0.09075572273413765	0.10825317755131834	0.2784229671802852	0.03904188928258624	0.7830667709540956	0.9242831631958174
ALKBH1	CTRL	CTRL		CTRL	CTRL	0.5144908226645111	0.45496517624868527	0.22467806108291796	0.3980446866653714	0.19308353092400204	0.38766902666872827	0.7924997065849014	0.48117382550562027	0.55378085291975	0.40606236431286935	0.15573616625437858	0.4791905675411777	0.7854100578769454
ALKBH2	BRAF_DOWN	CTRL		CTRL	BRAF_DOWN	0.3287619533060412	0.3522024445822919	0.42966527813020877	0.3702098920061806	0.13695582417538543	0.6284431330983693	0.7017754787559797	0.2933753875383861	0.5411979997975783	0.23979349898066127	0.1709881077913977	0.21561233251332954	0.575952340469424
ALKBH3	CTRL	CTRL		CTRL	CTRL	0.01482438032388507	0.01914977680219034	-0.0035210550999059953	0.010151034008723137	0.20331250383525493	0.22023532932238304	0.1811701180165659	0.15309877898424507	0.18483474210773132	0.057699585164040015	0.17468370809900818	0.09787570790135691	0.41690600761586133
ALKBH4	CTRL	CTRL		CTRL	CTRL	0.5978766532996492	0.9856298943293554	1.0017531257646566	0.8617532244645537	0.2298135312393842	0.6577239006347916	0.6985422064269993	0.7432691165580688	0.6998450745399533	0.10582379514011653	-0.16190814992460045	0.07071298262682983	0.36049862323654747
ALKBH5	CTRL	CTRL		CTRL	CTRL	0.01158508680993834	-0.003663704217426296	-0.2683038419336201	-0.08679415311370269	0.18678621413374602	0.2228383410826742	-0.09653829816005438	0.10418762507797669	0.07682922266686551	0.2664315992910508	0.16362337578056818	0.2831870501427746	0.6379003250036599
ALKBH6	CTRL	CTRL		CTRL	CTRL	-0.22147143733693886	0.26678530195139244	0.1154633328403753	0.053592399151609627	0.6888894773531435	0.28333499993585315	-0.21872519857347378	0.11853936175530562	0.061049721039228316	0.42989501618364956	0.00745732188761869	0.9844834557636704	0.9953318256231426
ALKBH7	BRAF_UP	CTRL		CTRL	BRAF_UP	0.0894921444599483	0.021100388777197568	0.2363464897495894	0.11564634099557841	0.24237168486844102	0.30217478733361086	0.0611763099471289	-0.07833865513629903	0.09500414738148025	0.1929134097367674	-0.020642193614098164	0.8914283566503802	0.9651982557934979
ALKBH8	CTRL	CTRL		CTRL	CTRL	0.09605059028819246	0.02311830237858071	0.18173500967817918	0.10030130078165078	0.08052901517389523	0.21353093121482963	0.2191037768412169	0.2967646866413863	0.24313313156581096	0.27463762297288286	0.14283183078416017	0.2943202233037839	0.6490010942641601
ALPK1	CTRL	CTRL		CTRL	CTRL	0.15639306760144256	0.038274926267157464	0.14952665765878706	0.11473155050912902	0.14452897383651866	0.23534636602714543	0.09183649858555001	0.3628244323656354	0.23000243232611028	0.1842649191423099	0.11527088181698125	0.23611234924218913	0.5967795793391623
ALS2	CTRL	CTRL		CTRL	CTRL	-0.028569187748656136	0.07225984255818386	0.015059514806507156	0.019583389872011622	0.11720452510087939	0.14009209855487506	0.12728020300153373	0.28068889157231147	0.1826870643762401	0.10362548985361371	0.16310367450422847	0.0642676894561854	0.34723372319974816
ALX1	CTRL	CTRL		CTRL	CTRL	0.17609610392105096	0.16517449794837943	0.24709611710154702	0.1961222396569925	0.1122139998033834	0.29898137190570584	0.23680852939730912	0.3506813738571005	0.29549042505337186	0.08323843071674072	0.09936818539637936	0.14571624809134576	0.484533364802067
ALYREF	BRAF_DOWN	CTRL		CTRL	BRAF_DOWN	0.25773761711702464	0.022432796092357078	0.0424365884660477	0.10753566722514314	0.19910143944058742	0.3265423970217568	0.15072255194947504	-0.09111101931409958	0.1287179765523774	0.2229922404271586	0.02118230932723427	0.8547028322072528	0.950904644523923
AMBRA1	CTRL	CTRL		CTRL	CTRL	0.6884556292039055	0.44748972997055886	0.6095368011612123	0.5818273867785589	0.3485999872486062	0.2975223924356736	0.17397627824345918	0.4076959801162774	0.29306488359847005	0.12207292087749223	-0.2887625031800889	0.12095680258232058	0.4504801548536613
AMD1	BRAF_DOWN	CTRL	_sig	CTRL_sig	BRAF_DOWN_sig	0.43837758333775734	0.38854857645000807	0.4258951006608904	0.4176070868162186	0.028838977551498446	0.5830440042422542	0.4879982133774886	0.49510226975339455	0.5220481624577125	0.053313431247436	0.10444107564149385	2.8737600137320244e-4	0.046021876090879474
AMDHD2	CTRL	CTRL		CTRL	CTRL	0.6849348739689842	0.26855803322405314	0.33779686695588235	0.4304299247163066	0.3519780902986579	0.3208346729364481	0.35580053283017754	0.08087017769722701	0.25250179448795085	0.15773869201545648	-0.17792813022835569	0.3237860325916788	0.6775113303295461
AMFR	CTRL	CTRL		CTRL	CTRL	-0.011656703749558132	0.1315710490968079	-0.12894531816388086	-0.003010324272210361	0.1398225357071698	0.173766407287439	-0.20933899824464114	0.09794564453604565	0.020791017859614506	0.20302856687120924	0.023801342131824867	0.832183650827155	0.9425908588937738
AMH	CTRL	CTRL		CTRL	CTRL	0.28289957388646575	0.7945388213720854	1.275267634084257	0.7842353431142695	0.83596790591064285	0.843657709764138	0.2216841376061841	0.4081134659814532	0.49115177111725844	0.5228223354355196	-0.29308357199701096	0.5638894756201052	0.8308063070218495
AMIGO3	CTRL	CTRL		CTRL	CTRL	0.7338616765991756	0.669812300952136	0.5338623263330539	0.6458454346281217	0.379110513153318	0.9582959649672786	0.5623319759747689	0.44976348488086576	0.656797141940971	0.34905093412628213	0.010951707312849335	0.9617278206142592	0.9894511431502688
AMMECR1	CTRL	CTRL	_sig	CTRL_sig	CTRL_sig	-0.05277075268629987	0.006432355312087943	0.015427602502900976	-0.010303598290436984	0.08702397160781872	0.31509371605287956	0.0266889871228368	0.33390953546137486	0.22523074621236372	0.18577338062382232	0.2355343445028007	0.016858568438990466	0.1969279129773369
AMMECR1L	CTRL	CTRL		CTRL	CTRL	0.4977614803386226	0.6132317679104624	0.5923403570545565	0.5677778684345471	0.08200504857484309	0.44861388660009216	0.6737864149371815	0.6994730769635488	0.6072911261669408	0.13806498764796318	0.03951325773239364	0.4768069528448564	0.7846375185128761
AMN1	BRAF_DOWN	CTRL		CTRL	BRAF_DOWN	-0.22209528751824195	0.1510696422198241	0.23722172386727047	0.05539869285628421	0.5846086124032932	-0.029146065264878118	-0.06181500820061843	-0.24813848484757348	-0.11303318610435668	0.19476359658121917	-0.16843187896064088	0.5814897024411871	0.8401856658910033
AMOT	CTRL	CTRL		CTRL	CTRL	-0.03977584264930267	-0.04032352664664422	0.08151016378962322	4.7026483122544413e-4	0.1583860254189703	0.09755163940249864	0.23949387293725163	-0.04307509668801132	0.09799013855057966	0.14587912188337154	0.09751987371935421	0.37641849786032094	0.7189399906054537
AMOTL1	CTRL	CTRL	_sig	CTRL_sig	CTRL_sig	0.0479831292837752	0.06884915232442756	0.04470754662820071	0.05384660941213449	0.06772434493130805	0.20939435485618138	0.2604034070695983	0.3073617417083975	0.25905316787805904	0.109553182527029	0.20520655846592456	0.011993337502921276	0.1695642103317554
AMOTL2	BRAF_UP	UP_CC_peaks		UP_CC_peaks	BRAF_UP	0.3546223267286932	0.2905698713471535	0.19170933779585325	0.27896717862389997	0.08864934756780712	0.3939591439069762	0.2910777031909221	0.4647062393153379	0.38324769547107873	0.11549985120615025	0.10428051684717873	0.15830038787584516	0.5049034857755433
AMPD2	CTRL	CTRL		CTRL	CTRL	0.23566438938547313	0.06138489776350292	0.07883969879184048	0.12529632864693885	0.11916119464236755	-0.02994562696318459	0.07512654075500816	-0.019845785653224257	0.008445042712866436	0.1443297562418558	-0.1168512859340724	0.18333213282274793	0.5384590317243266
AMZ2	BRAF_DOWN	CTRL		CTRL	BRAF_DOWN	-0.015128338857883259	-0.02955519839184421	0.02675594580790345	-0.005975863813941339	0.09146354469914611	-0.1841460984498807	0.005668475820079177	0.14216184243281094	-0.01210526006566353	0.2342825637951303	-0.00612939625172218	0.9564877221845609	0.9874051661801468
ANAPC1	BRAF_DOWN	CTRL		CTRL	BRAF_DOWN	-0.1307220048245211	0.09184311758804937	-0.15033946144703503	-0.06307278289450224	0.23571077938065355	-0.051281695439161196	-0.19159754872561668	0.3166596138411871	0.0245934565588031	0.2626135434557829	0.08766623945330537	0.6772579889660988	0.8822881930017348
ANAPC10	CTRL	CTRL		CTRL	CTRL	0.023536955713808122	0.2853829191757572	0.03319962049596421	0.11403983179517652	0.18180496824488754	0.12280436003726228	-0.05649693211448867	0.296528239968541	0.12094522263043819	0.20662026652155252	0.006905390835261704	0.96551597305338	0.9905567365619974
ANAPC11	CTRL	CTRL		CTRL	CTRL	0.07097695554735113	-0.006039060067917906	0.04379764135144368	0.03624517894362563	0.06356909105679806	0.08363740914766475	0.061074321392933076	0.13981963532432645	0.09484378862164142	0.06900583839321085	0.05859860967801578	0.16458613278210105	0.5138917334570696
ANAPC13	CTRL	CTRL		CTRL	CTRL	0.26619872797984023	-0.028333772649012094	0.06831805577821534	0.10206100370301449	0.15393221294596993	0.07469076641988238	0.16054284970544305	0.18001716072536617	0.1384169256168972	0.1495861724453678	0.036355921913882705	0.7098201249940743	0.8967195461320568
ANAPC15	CTRL	CTRL		CTRL	CTRL	0.11768596642320533	0.045682895132457074	0.10420695969994354	0.08919194041853531	0.047551116922670375	0.07527232796271222	0.04139061529338732	-0.1852844058512033	-0.022873820865034582	0.14218304995622155	-0.1120657612835699	0.09602152892945433	0.4127263033508883
ANAPC16	CTRL	CTRL		CTRL	CTRL	0.003465874974366151	-0.05121796587110724	0.2194329034438185	0.057226937515692466	0.24540087211299816	0.07083446248000655	0.04331674231095009	-0.05784153897416265	0.018769888605597994	0.16042358394214862	-0.03845704891009448	0.7836173912694244	0.9244934740867532
ANAPC2	CTRL	CTRL		CTRL	CTRL	0.04264625653897515	0.25480031313258344	0.2984398993004278	0.19862882299066215	0.48929975205893994	0.5145848661167141	0.5265719243114108	-0.15660968612675188	0.2948490347671243	0.4300065979334272	0.09622021177646217	0.8111431985675952	0.934388929934997
ANAPC4	CTRL	CTRL		CTRL	CTRL	0.12770088816336872	0.14988296046596555	0.28339907748596127	0.18699430870509853	0.2198687402705528	0.3883781231963891	0.4224494645859339	0.3686453568928039	0.39315764822504234	0.0768330780598325	0.20616333951994384	0.1283048413432206	0.4627544739475993
ANAPC5	CTRL	CTRL		CTRL	CTRL	0.14378196406917407	-0.002776025751156458	0.07370857300517773	0.07157150377439844	0.0967929045613121	0.09421335384224608	-0.02743936825390881	8.05369502873422e-4	0.02252645169707023	0.07597688973190213	-0.04904505207732821	0.2932222174911921	0.6484184608706208
ANAPC7	CTRL	CTRL		CTRL	CTRL	0.13451803003795051	0.23939153734869179	0.35768745343202013	0.24386567360622083	0.11166074094614864	0.30489308664889253	0.2400450090649323	0.2652730802413054	0.2700703919850434	0.13856102476957982	0.026204718378822586	0.7268247226269182	0.9025408731164065
ANG	CTRL	CTRL		CTRL	CTRL	0.5066316038480589	0.3072914720348706	-0.03892531420416137	0.25833258722625607	0.5122981430178664	-0.09865345992713899	2.238891278820014	0.0867000075228185	0.7423126088052312	1.3010392673007753	0.48398002157897513	0.32839820054261226	0.682290381499811
ANGEL1	CTRL	CTRL		CTRL	CTRL	-0.20223795814006415	-0.050672171488134715	-0.58793123430137	-0.2802804546431896	0.47964225293247587	0.49415579803502324	0.07345814498524916	0.2698316995901762	0.2791485475368162	0.42740644499123687	0.5594290021800059	0.11988314491367587	0.4496863414612345
ANGEL2	CTRL	CTRL		CTRL	CTRL	0.15675811070763318	0.22259070824180383	0.26751088431032355	0.21561990108658685	0.07479388688918978	0.3047417525508437	0.2542606711574859	0.29624543685415183	0.2850826201874938	0.03182547107049593	0.06946271910090697	0.15530293110035218	0.49960843025292506
ANGPT1	BRAF_DOWN	CTRL		CTRL	BRAF_DOWN	0.1357347187420428	0.1231382846603025	0.1726282802211436	0.14383376120782965	0.047459490334842785	0.25964287231047034	0.16211052786444044	0.403040313025823	0.2749312377335779	0.23839394782995013	0.13109747652574827	0.2612820537096507	0.6209357375019439
ANK2	CTRL	CTRL		CTRL	CTRL	0.142396541512608	0.301289086446609	0.3019229811960989	0.24853620305177196	0.1802278717795948	-0.03538346090885022	-0.07973984277308284	0.12049535224357379	0.0017906828538802391	0.10528801529880266	-0.24674552019789173	0.06008654175250432	0.3402589547297296
ANK3	BRAF_UP	CTRL	_sig	CTRL_sig	BRAF_UP_sig	0.05235463434332291	0.04240936690638061	0.11198041156152803	0.06891480427041052	0.04515259442594717	0.2221358895709306	0.151358434831648	0.2081608308344671	0.19388505174568188	0.051066533218191344	0.12497024747527138	0.00538821718083712	0.1224106557570056
ANKAR	CTRL	CTRL		CTRL	CTRL	-0.23327678685847095	0.26445018465680464	0.1762095251724815	0.06912764099027174	0.26929129892371867	0.1690269221151836	0.19234427126434672	-0.10363470136986046	0.08591216400322328	0.17289628859333717	0.016784523012951524	0.8944126923739837	0.96601397718055515
ANKFY1	BRAF_UP	CTRL		CTRL	BRAF_UP	0.18193025106651503	0.26239725161662864	0.21253731876548343	0.21895494048287573	0.11924398320294352	0.08817742962247437	0.2027539154608718	0.27408487817425436	0.18833874108586685	0.13147485503173348	-0.030616199397008874	0.6830194277728389	0.8849928093901236
ANKH	BRAF_DOWN	CTRL		CTRL	BRAF_DOWN	0.12020178253716957	-0.11765852344133518	-0.12817334511833436	-0.041876695340833325	0.16997152088362563	-0.143333617193722	0.2226895917553532	-0.05406081854767081	0.00843171867132013	0.2981604503773576	0.05030841401215344	0.7839814264272023	0.9247032053926932
ANKHD1	CTRL	CTRL		CTRL	CTRL	0.3709517763545065	0.14168877362461832	-0.17199924572264716	0.11354710141882589	0.2761854520524746	0.25969531736288903	0.06424423167829575	0.10976313008816518	0.14456755970978333	0.14073114087646899	0.031020458290957433	0.7497010716239726	0.9125658654596119
ANKIB1	CTRL	CTRL		CTRL	CTRL	-0.013880210852303475	-0.19785648316261895	0.09145842837553346	-0.04009275521312965	0.1867232167782903	0.06820275058860106	-0.03811040656440134	0.011240396960574033	0.01377758032825792	0.05412388022586941	0.053870335541387565	0.4659474147703355	0.7788538520630742
ANKLE2	CTRL	CTRL		CTRL	CTRL	0.35486442720939493	0.19956194589409104	0.18960702035963362	0.2480111311543732	0.09804789900147227	0.25725169801658676	0.5021229765423051	0.3993651622752415	0.38624661227804447	0.12370619587177338	0.13823548112367126	0.097309368320883	0.4160189409357613
ANKMY1	CTRL	CTRL		CTRL	CTRL	0.049717026945110605	0.1525243478723179	0.1360419857819521	0.11276112019979352	0.1042818712387635	0.23281659458470186	0.12446934012738331	0.201480115051049	0.1862553499210447	0.10297660481913709	0.07349422972125119	0.4105391262342941	0.7433871708039097
ANKMY2	CTRL	CTRL		CTRL	CTRL	0.20726284511528492	0.11224301194023364	0.21497357613995746	0.17815981106515869	0.12033054123416091	0.3605405651639009	0.332103498530369	0.23956064044211195	0.3107349013787939	0.1068166482043531	0.13257509031363524	0.09591516194832057	0.41262636177854195
ANKRA2	CTRL	CTRL		CTRL	CTRL	0.3132977607023941	0.12248358533968401	0.3136485119126872	0.24980995265158845	0.18944562768090958	0.402654143728983	0.21540717739315257	0.112504346990423	0.24352188937085284	0.1474220302065605	-0.006288063280735598	0.9529595529583149	0.9862346676384313
ANKRD10	CTRL	CTRL		CTRL	CTRL	0.07136776993155174	0.044032602815733915	0.14278910910355858	0.08606316061694808	0.0512838651500748	0.07896160307471148	0.0690365577368175	0.18640697695380704	0.111468379255112	0.1113087762577968	0.02540521863816393	0.6365687260951511	0.8648728628077115
ANKRD11	CTRL	CTRL	_sig	CTRL_sig	CTRL_sig	0.06190144594116875	-0.011381965270418544	0.09314040052404338	0.04788662706493119	0.05597129219188783	0.20914104313498377	0.21306362980595567	0.2773692741343692	0.23319131569176954	0.05036790382234546	0.18530468862683833	1.0963271595956497e-4	0.037535973681466224
ANKRD12	CTRL	CTRL	_sig	CTRL_sig	CTRL_sig	0.13265879260746555	0.18649807875211866	0.1695934669580746	0.1629167794392196	0.09448276288145437	0.33747538354771195	0.36443579686496186	0.4521672439455991	0.3846928081194243	0.06030793644767872	0.22177602868020474	0.0027930196940110885	0.09592404793933693
ANKRD13A	BRAF_UP	CTRL		CTRL	BRAF_UP	0.18117558802680123	-0.07145944492665827	0.07040713817667682	0.06004109375893993	0.18012121582392035	0.10689953830925973	0.09866492726792354	0.023985201314200386	0.07651655563046122	0.08596513749890425	0.016475461871521293	0.8481384676542514	0.9481160600471811
ANKRD13B	CTRL	CTRL		CTRL	CTRL	0.4776494113847015	0.3754142793626774	0.6481008913955694	0.5003881940476494	0.18374051394885643	0.44462813141886887	0.37010146741397965	-0.016024545164381794	0.2662350178894889	0.24876837374651128	-0.2341531761581605	0.11311731704808253	0.44215177868031097
ANKRD13C	CTRL	CTRL		CTRL	CTRL	0.06979513520473445	0.04159590643065135	0.06088350040888115	0.05742484734808898	0.21314647454487484	0.34791861265881663	-0.11680652035444047	0.13350351780194952	0.12153853670210854	0.29409327102081717	0.06411368935401957	0.6833501206087662	0.8851627277619755
ANKRD13D	CTRL	CTRL		CTRL	CTRL	0.18567587984942238	0.32344959246687544	0.6037844460691221	0.37096997279513994	0.23311228935412598	0.3723373369701791	-0.01796608752593884	-0.2819650862614656	0.02413538772759157	0.3780794960866712	-0.34683458506754833	0.15457676917036975	0.49798596401447154
ANKRD16	CTRL	CTRL		CTRL	CTRL	-0.12266127223583656	0.03188992182742609	0.46551114424063667	0.12491326461074206	0.3139925473044797	0.1537316895369332	0.5392789238524077	0.2908507931415924	0.3279538021769778	0.23354700132171724	0.2030405375662357	0.25346904258680913	0.6168367950599088
ANKRD17	CTRL	CTRL	_sig	CTRL_sig	CTRL_sig	0.3083835732843903	0.19123258289511164	0.27867118765043836	0.2594291146099801	0.06297709776075608	0.3768710472405996	0.33459184716268553	0.45378855246379035	0.3884171489556918	0.061477542523156375	0.1289880343457117	0.0029465216057344827	0.09844365480257822
ANKRD18A	CTRL	CTRL		CTRL	CTRL	0.15461944290196677	0.20938341562432272	0.43506575212650855	0.2663562035509327	0.1505365193228702	0.18711862720501185	0.7014845727886057	0.8502799756967285	0.5796277252301153	0.4358524483581782	0.3132715216791826	0.08055512897063441	0.38363562885494956
ANKRD18B	BRAF_DOWN	CTRL	_sig	CTRL_sig	BRAF_DOWN_sig	0.06205946692062833	-0.04409777678864365	0.2410223564100753	0.08632801551402	0.14888395227768617	0.32734141592470567	0.3144304906283122	0.8137636658265217	0.4851785241265132	0.2953538477581432	0.3988505086124932	7.639608192461886e-4	0.06208049819019689
ANKRD23	CTRL	CTRL		CTRL	CTRL	0.4546694300108398	0.7001337051968892	0.4677301413535452	0.5408444255204248	0.2969365376070462	0.5816626378497786	0.16140014175720654	0.8157628149455022	0.5196085315174958	0.36799182207808045	-0.021235894002928968	0.9238404258004586	0.9787464348882579
ANKRD26	CTRL	CTRL	_sig	CTRL_sig	CTRL_sig	0.020384731089551036	0.10585843631821569	0.03978533793703358	0.05534283511493344	0.046087755535707306	0.1778229291016601	0.17662475518603454	0.2604693304462753	0.20497233824465666	0.08630154320435476	0.14962950312972323	0.03489100516426072	0.26792945883677083
ANKRD27	BRAF_DOWN	CTRL		CTRL	BRAF_DOWN	0.14006252724320936	0.19978678344943449	-0.004272471307141465	0.11185894646183411	0.1462841825647951	0.25003939885311777	0.23121675897854826	0.27451220030131485	0.25192278604432694	0.11574568496471842	0.14006383958249286	0.12075628174971541	0.4501288058776913
ANKRD28	CTRL	CTRL		CTRL	CTRL	0.032331070022738995	-0.0923122236840867	0.09752506897224981	0.012514638436967368	0.13448936878790568	0.030639479018104217	-0.11611317675521847	0.19050225188261805	0.03500951804850127	0.16384849886274636	0.022494879611533902	0.7256371757674854	0.902334584564841
ANKRD29	CTRL	CTRL		CTRL	CTRL	0.39866519162520225	-0.19149278603516773	0.39152498336024627	0.19956579631676025	0.35647095656431416	-0.13746763328891187	0.402974176365384	0.1262999764841494	0.13060217318687384	0.33237898409199684	-0.06896362312988642	0.768693485570298	0.9193286267763365
ANKRD31	BRAF_DOWN	CTRL		CTRL	BRAF_DOWN	0.7211990222649611	0.17887054930759538	0.35325248998345216	0.4177740205186696	0.27832095180265143	1.1307714646973053	0.27755460825951733	0.40676531358570817	0.6050304621808436	0.4620305365994104	0.18725644166217403	0.18766446882679086	0.5439190095767681
ANKRD34A	CTRL	CTRL		CTRL	CTRL	0.12730071465279044	0.1057148998839461	0.5722781161514783	0.2684312435627383	0.26722273205154373	0.36325577194544945	0.44942508546895354	0.4321723340443849	0.41495106381959596	0.1077965031192302	0.1465198202568577	0.1717926823872811	0.5243558387406437
ANKRD36C	BRAF_DOWN	CTRL		CTRL	BRAF_DOWN	0.1194839981477243	0.22253115994524625	0.11073121460132754	0.15091545756476601	0.06821919120167146	0.16653768689504417	0.08272204695683594	0.23090088471740136	0.1600535395230938	0.08138478060783504	0.009138081958327805	0.8732800884148968	0.9568299231495353
ANKRD37	CTRL	CTRL		CTRL	CTRL	0.274142437484878	0.3637847182370528	0.2436713144893059	0.2938661567370789	0.12530260449247244	0.22573874470880678	0.21759085553885726	0.3047497843979965	0.24935979488188686	0.05496308123573264	-0.04450636185519202	0.4858032384363913	0.7886756629226502
ANKRD39	CTRL	CTRL	_sig	CTRL_sig	CTRL_sig	-0.05831692801427597	0.06810311421536046	0.05250534061138187	0.02076384227082212	0.07179419485337114	0.06390261611168888	0.16088898940858892	0.12491451159431412	0.11656870570486397	0.05763231702463242	0.09580486343404185	0.022875233167892715	0.2200854555465182
ANKRD40	CTRL	CTRL		CTRL	CTRL	0.0893042940473738	0.12768601624333997	0.09227139587577898	0.10308723538883093	0.06675006947088966	0.08727423471140094	-0.16476343002351515	0.10039957545499281	0.007636793380959538	0.17392147085123663	-0.0954504420078714	0.23145097807299264	0.5930906567510853
ANKRD42	CTRL	CTRL		CTRL	CTRL	0.2849657742616521	0.3559194076489293	0.21898326277405183	0.28662281489487773	0.38677854099499315	0.2847932842568063	0.219051982539011	0.3012081948990532	0.2683511538982902	0.23968157779729865	-0.0182716609965876	0.9300149542183076	0.9806837808446873
ANKRD44	CTRL	CTRL		CTRL	CTRL	0.09206145425525436	-0.014330985122766362	0.16435921684204327	0.08069656199151043	0.09084850792669676	0.09757337030521843	0.14691933715739008	0.13351372333376663	0.12600214359879172	0.07730532464899689	0.0453055816072813	0.416674183742182	0.7473094650081064
ANKRD46	CTRL	CTRL		CTRL	CTRL	0.2941651676459824	0.0380636844866858	0.07863754801847293	0.13695546671704703	0.15996785381438855	-0.3170272526652094	0.020854149976677394	0.4541265594620659	0.05265115225784463	0.38792308663228126	-0.0843043144592024	0.6781308710898866	0.8827498289839647
ANKRD49	CTRL	CTRL		CTRL	CTRL	0.41328222030658535	0.3138444796502533	0.45163978924888665	0.3929221630685751	0.07266574079966104	0.5050005368240089	0.5152065182855022	0.46428936122198783	0.49483213877716636	0.060221212325984805	0.10190997570859125	0.07316143457826448	0.36595460147485537
ANKRD50	CTRL	CTRL	_sig	CTRL_sig	CTRL_sig	0.21822607022798013	0.245139349646773	0.27388479652367664	0.24575007213280992	0.1355802197630786	0.5176095993845202	0.5343771693343109	0.577317696165813	0.5431014882948814	0.10630627808995806	0.29735141616207145	0.005360771888949107	0.1224106557570056
ANKRD52	CTRL	CTRL		CTRL	CTRL	0.16645761352883282	0.002697933831585059	0.26314308245931783	0.14409954327324523	0.21234826491067438	0.14223915480419766	0.25026684556977785	-0.014909984587573758	0.12586533859546725	0.13759097151982158	-0.01823420467777799	0.8901599617673221	0.9648786391311603
ANKRD54	CTRL	CTRL		CTRL	CTRL	0.5743543991591078	0.5189541286301236	0.42111844410970845	0.50480899063298	0.18005047035012317	0.7667688530287451	0.5651336524799542	0.5529467537899132	0.6282830864328708	0.12048352052389727	0.12347409579989083	0.2161986446402466	0.5761890615534693
ANKRD6	CTRL	CTRL		CTRL	CTRL	0.44396427848890246	0.2306678566667884	0.43433792096247015	0.36965668537272034	0.17321697559877627	0.022671026737482614	0.04145382106003784	0.3683634794431556	0.144162775746892	0.310457177231097	-0.22549390962582833	0.21753436307425295	0.5767137290281513
ANKRD9	BRAF_UP	CTRL		CTRL	BRAF_UP	0.5561788292780202	0.19016149714694988	0.3983808908199253	0.38157373908163184	0.3735580926621978	0.0879567220915441	0.2507088270470279	0.18154670742789608	0.17340408552215603	0.08966715966550601	-0.2081696535594758	0.27891382539509557	0.6356498522698847
ANKS1A	BRAF_DOWN	CTRL		CTRL	BRAF_DOWN	0.2864936430977517	0.21622832743342657	0.2697151390907112	0.25747903654062987	0.05489808900276774	0.19963907446059642	0.36774359086596176	0.24980151141987977	0.27239472558214595	0.12744530315447739	0.014915689041516134	0.8432377006766598	0.9462183281012554
ANKS3	CTRL	CTRL		CTRL	CTRL	0.4132676834916274	0.7807026574236864	0.28318409608133527	0.4923848123322163	0.25936115768684864	0.7368575290822885	0.49035168778795724	0.8349126357473956	0.6873739508725472	0.2339178926151051	0.19498913854033081	0.3145913633542661	0.6705932589632372
ANKS6	BRAF_DOWN	CTRL		CTRL	BRAF_DOWN	-0.1688678767010774	-0.06437464853552848	0.3190033092531237	0.028586928005505947	0.2649665476644368	-0.21363017620315258	0.10580416707963627	0.2419751274419481	0.0447163727728106	0.5349955374482822	0.01612944476730465	0.9430812202943913	0.9845973986471155
ANKZF1	CTRL	CTRL		CTRL	CTRL	0.5013614734180449	0.42792302565207074	0.38300343439746837	0.43742931115586137	0.09657684201508858	0.7258163658732546	0.3888798003753239	0.7860829631673124	0.6335930431386303	0.21486278651329094	0.19616373198276887	0.06110613810139004	0.3421912583315446
ANLN	BRAF_DOWN	DOWN_TC_peaks		DOWN_TC_peaks	BRAF_DOWN	0.09766265090882897	-0.17898722513636453	0.07056763265128017	-0.00358564719208513	0.15271061496432495	0.14396088005380347	-0.13551481700125442	0.3355317457513355	0.11465926960129486	0.23941362689937676	0.11824491679337998	0.15257778578339756	0.4950800114520766
ANO10	CTRL	CTRL		CTRL	CTRL	0.018690950266353645	0.2196330742917007	0.15405664287867243	0.13079355581224225	0.14898306328785862	0.01377131752930047	0.1388078432367373	0.05807332999554849	0.07021749692052875	0.08496603079944996	-0.0605760588917135	0.3841903082456585	0.7229355622726263
ANO4	CTRL	CTRL		CTRL	CTRL	0.12395769413617869	0.33597710844163853	0.5897981140389256	0.34991097220558093	0.25770603800685454	0.39502310627305004	0.0188911217781933	0.2574248846221508	0.22377970422446472	0.3301972973103964	-0.1261312679811162	0.5254425414091994	0.8086466575552251
ANO6	CTRL	CTRL		CTRL	CTRL	0.14093430558583106	-0.03811054234533537	0.11576442129120214	0.0728627281772326	0.10552921531213497	0.07605756664326647	-0.08050959831510904	0.15105009202276617	0.04886602011697454	0.11913658207694144	-0.02399670806025807	0.6461244367527835	0.8693601034274498
ANO7	CTRL	CTRL		CTRL	CTRL	0.3042743657997255	0.29170266534042877	0.19472146314032493	0.2635661647601597	0.49357215731393417	0.34920549533021983	0.7362615978663735	-0.09103212192520613	0.33147832375712905	0.6699117601892053	0.06791215899696931	0.8644777673339537	0.954016326045147
ANO8	BRAF_UP	CTRL		CTRL	BRAF_UP	0.06343994416621791	0.08363510744539313	-0.14329933142751736	0.0012585733946978914	0.18828146896840312	0.037850056456895105	0.15110229685481671	0.46683511446640047	0.2185958225927041	0.2842920412741531	0.21733724919800623	0.3211806390520953	0.6764960893398928
ANP32A	BRAF_DOWN	CTRL	_sig	CTRL_sig	BRAF_DOWN_sig	-0.054893758647313655	-0.14885459309299467	-0.02242972941590813	-0.07539269371873883	0.15848307343305423	0.23457637045124002	0.0454130515381325	0.21028191696550863	0.16342377965162705	0.10705800287210539	0.23881647337036588	0.014775020639968413	0.18605216350773057
ANP32B	CTRL	CTRL	_sig	CTRL_sig	CTRL_sig	0.025267268484930775	0.07843217324813323	0.13126291741019613	0.07832078638108672	0.056784545713630494	0.1973717132629821	0.16338820344501415	0.2701199140761101	0.21029327692803546	0.057667472887255544	0.13197249054694873	0.006122751697027542	0.12798484547323466
ANP32E	BRAF_DOWN	CTRL		CTRL	BRAF_DOWN	-0.05761299727447301	-0.009400649872029451	0.0054568253090266465	-0.02051894061249194	0.09300489885126843	0.12874077787557003	-0.07027848598472237	0.10052059840277133	0.05299429676453966	0.1094483572736404	0.0735132373770316	0.27628934594503174	0.6332587525134395
ANTKMT	CTRL	CTRL		CTRL	CTRL	0.1889940423529778	0.155043396784653	0.001320080644799587	0.11511917326081014	0.13070835084178067	0.48449823684084886	0.15298073858494515	-0.029135525163963047	0.20278115008727698	0.26245595730888527	0.08766197682646684	0.3159857623109461	0.6719688657068716
ANTXR1	BRAF_UP	CTRL		CTRL	BRAF_UP	0.003584132427901357	-0.08205587888659582	-0.10823565064986432	-0.06223579903618627	0.1383857178974377	-0.07032627783508377	-0.30776764938822443	-0.057712734232989095	-0.1452688871520991	0.21296665024001668	-0.08303308811591283	0.5142094020083842	0.8031188112801687
ANTXR2	BRAF_UP	CTRL		CTRL	BRAF_UP	0.1372615303023881	-0.2915780414136737	-0.039648170147039793	-0.06465489375277514	0.28907228674620955	-0.2784703246003261	-0.28139482325157594	0.017216864650481833	-0.18088276106714007	0.23420041371314293	-0.11622786731436494	0.46321885954165687	0.7765816239787096
ANXA1	BRAF_DOWN	DOWN_TC_peaks		DOWN_TC_peaks	BRAF_DOWN	0.15424915250309723	0.0056037241614699815	0.07831673597783216	0.0793898708807998	0.08307941858144775	0.10747055191424093	-0.07222925783968695	0.017408950683913002	0.017550081586155654	0.13430021838777276	-0.06183978929464415	0.4519496704104471	0.7693139512266979
ANXA11	CTRL	CTRL		CTRL	CTRL	-0.006668503446929194	-0.007455090996503086	-0.06856835232291181	-0.02756398225544803	0.04393627504396994	-0.045060903605198724	0.027769056142625505	-0.14570112672024224	-0.05433099139427182	0.13137514704241732	-0.026767009138823787	0.7098924825007483	0.8967195461320568
ANXA2	CTRL	CTRL		CTRL	CTRL	-0.023468480325142843	0.07493663320167326	0.1177170478342241	0.05639506690358484	0.07303306454392727	-0.028446538428943388	0.04901142798668848	0.11040126169596579	0.04365538375123697	0.1359322424124086	-0.012739683152347872	0.8381674131747187	0.9443054856929287
ANXA4	CTRL	CTRL		CTRL	CTRL	0.3352488745162087	-0.3574611442045785	-0.0857995968330586	-0.036003955507142776	0.4045650009528483	-0.3587869889365962	-0.5238903552938938	0.1511520449309339	-0.2438417664331854	0.3979103364448215	-0.20783781092604264	0.3662503966433708	0.7120619127221517
ANXA5	CTRL	CTRL		CTRL	CTRL	6.207717876426863e-4	-0.1497652861730887	-0.044735057200935215	-0.06462652386212708	0.09996541916428209	-0.11577803331946877	-0.27793544109790813	-0.0783071303458002	-0.1573402015877257	0.1948538774544455	-0.0927136777255986	0.3805536020708882	0.7216415107073646
ANXA6	CTRL	CTRL		CTRL	CTRL	0.09037100381762571	0.09155117108284393	0.09871445335625174	0.09354554275224047	0.16147327680561546	0.034901270744790124	0.0757078199322565	0.03828934485941778	0.04963281184548814	0.04959047199836512	-0.04391273090675233	0.5773690995538631	0.8376238733884142
ANXA7	CTRL	CTRL		CTRL	CTRL	-0.08350391633387952	-0.010168857689389285	-0.08409557426326636	-0.05925611609551172	0.13474628494584392	0.019875499193429597	-0.21057481768434733	-0.13026813757625183	-0.10698915202238984	0.15591984289990865	-0.04773303592687813	0.6977711725742699	0.8905640961593719
AOC3	BRAF_DOWN	CTRL		CTRL	BRAF_DOWN	-0.06932670923198506	0.03883518354563473	0.1497173718616236	0.039741948725091084	0.285010933210684	0.2876734832151817	-0.29792517640673855	-0.2958812007449255	-0.10204429797882746	0.3761454680478101	-0.14178624670391854	0.5009490255110987	0.7965923885809896
AOPEP	CTRL	CTRL		CTRL	CTRL	0.06328742888343646	0.1847332402988015	-0.0014405551202353248	0.08219337135400087	0.14569228179600469	0.06782761779925736	0.09793224546272404	0.12135087216027589	0.09570357847408577	0.09266467607158936	0.013510207120084897	0.8716241551275902	0.9567748800762731
AP1AR	CTRL	CTRL		CTRL	CTRL	0.013264074407960656	0.07993240494728465	0.1042482916922416	0.06581492368249564	0.05685330274613022	0.28374823838395713	-0.03849709203170326	0.5243682629588875	0.2565398031037138	0.28242734105733275	0.19072487942121816	0.10868073838907587	0.43687896820450783
AP1B1	CTRL	CTRL		CTRL	CTRL	0.1710312108051029	0.12761024268712903	0.14509348242116082	0.14791164530446424	0.12805290885009432	0.10333412769037603	0.24009768588353514	0.12561361150627803	0.15634847502672972	0.16572379933478548	0.008436829722265483	0.9280554544730301	0.979803788178452
AP1G1	CTRL	CTRL		CTRL	CTRL	0.09249399959204198	0.3956828312811863	0.33053330592710317	0.27290337893344385	0.1702541848784505	0.3185732664518035	0.33927075520369093	0.30894572060318243	0.3222632474195589	0.10194080979450418	0.04935986848611511	0.5245523541348658	0.8086466575552251
AP1G2	CTRL	CTRL		CTRL	CTRL	0.4367525728478969	-0.09083645161033183	-0.16777811973967865	0.059379333832628806	0.43274550715996823	0.23458118516079085	-0.17526986029856528	0.09728718561444819	0.05219950349222459	0.44235985249452375	-0.007179830340404213	0.9754860986815231	0.9938752283969796
AP1M1	CTRL	CTRL		CTRL	CTRL	0.18756921520462505	0.1018017093714104	0.10722729077477919	0.13219940511693823	0.08946788290370451	0.16138901060803468	0.09640279475290987	0.0593766462392993	0.10572281720008128	0.08147264951054503	-0.026476587916856937	0.6202105193656448	0.8584503581257765
AP1S1	BRAF_DOWN	CTRL		CTRL	BRAF_DOWN	0.12302157761029564	0.011139793894709094	0.10877954210818719	0.08098030453773064	0.13515827065885755	0.1848128623786554	-0.11038229323007968	-0.06866426459388983	0.0019221015182286291	0.18888992090642498	-0.079058203019502	0.4405576540008478	0.7630112746717751
AP1S2	BRAF_UP	CTRL		CTRL	BRAF_UP	0.09717573394490371	0.14031822692445775	0.03199722037893653	0.08983039374943266	0.10198746515604723	0.007184652397997232	0.07188373136938314	-0.07208608627798084	0.002327432496466511	0.07998276113722869	-0.08750296125296615	0.10368089262989029	0.42822278823718
AP1S3	BRAF_DOWN	CTRL		CTRL	BRAF_DOWN	0.26633374195650283	0.14617894603560977	0.3120146576234765	0.24150911520519636	0.2603617447064548	0.06560627121575505	0.10621822742948006	0.15749367799211064	0.10977272554578192	0.06637313901457002	-0.13173638965941445	0.283185744812907	0.6379003250036599
AP2A1	CTRL	CTRL		CTRL	CTRL	0.06269814784419635	0.16018517435491902	0.49396949060053397	0.23895093759988312	0.22646420353281904	-0.030823145633775383	0.3443974641265492	0.10434560343441547	0.13930664064239642	0.2057622725918228	-0.09964429695748671	0.5547267807182048	0.82367013694497615
AP2A2	CTRL	CTRL		CTRL	CTRL	-0.1615534685272062	0.2620220427701683	0.276361827534428	0.12561013392579667	0.25439775965702427	-0.13158342041549387	0.19979725795757994	0.02567726596890254	0.03129703450366286	0.3329877975371848	-0.09431309942213378	0.681513093419939	0.8838484201366998
AP2B1	CTRL	CTRL		CTRL	CTRL	0.11241658766759512	0.12800619532238833	0.08197510435193252	0.10746596244730532	0.13457737364522987	0.035229621400904014	0.14395764151860174	0.06277555697574565	0.08065427329841714	0.08533226584653213	-0.02681168914888818	0.7004486383216602	0.8917248499202006
AP2M1	CTRL	CTRL		CTRL	CTRL	0.02501449052094433	-0.05725656819835494	-0.17700900136060604	-0.06975035967933889	0.1607448299106507	-0.07195994408983901	-0.0884537361028252	-0.29480863929189244	-0.15174077316151888	0.14626411228862637	-0.08199041348218	0.348298639749113	0.6986378169836249
AP2S1	CTRL	CTRL		CTRL	CTRL	0.16673838731608254	0.09126327226942291	0.17835700967957552	0.145452889755027	0.16938595530802503	0.03187579219074539	0.0671318563579295	-0.02272962243463398	0.0254260087046803	0.052115433831991013	-0.1200268810503467	0.23362975833447636	0.594949953963328
AP3B1	CTRL	CTRL		CTRL	CTRL	0.1209594724822699	2.850438734961318e-4	9.644161103612879e-4	0.04073631082204244	0.09008591105876637	0.06642459308338436	0.035463559558893076	0.2695105551860989	0.12379956927612545	0.13056083639614252	0.08306325845408302	0.2630301379610371	0.6230024427039926
AP3D1	CTRL	CTRL		CTRL	CTRL	0.10753683641878393	0.05288524724964706	0.14456915465832543	0.1016637461089188	0.07498804097223126	0.1929260490425031	0.16263619449306	0.20943114936861645	0.18833113096805984	0.058166852316084636	0.08666738485914104	0.05914297880723006	0.3368111157964538
AP3M1	CTRL	CTRL		CTRL	CTRL	0.023373287157303343	-0.147786060854474	-0.2372545365203216	-0.12055577007249742	0.2092579836568247	-0.10650976432145644	-0.12631602680461543	0.13139276096825125	-0.033811010052606866	0.16259803942729642	0.08674476001989055	0.5465062436800062	0.8195530121581003
AP3M2	BRAF_DOWN	CTRL		CTRL	BRAF_DOWN	0.20856176169760493	0.18067458719252813	0.16878030692605706	0.18600555193873003	0.04765020460028808	0.1413505351207166	0.18428901043524026	0.3603019943643061	0.228647179973421	0.12391034877309776	0.04264162803469095	0.5339424778591301	0.8129313671975033
AP3S1	CTRL	CTRL		CTRL	CTRL	-0.07995009645388991	-0.1973171762458018	-0.08872474670862208	-0.12199733980277128	0.07172347135752283	-0.024426575159768392	-0.035720554373228165	0.029241531879743293	-0.010301865884417755	0.12469501567562427	0.11169547391835352	0.21850610338074677	0.5775324855308365
AP4B1	CTRL	CTRL		CTRL	CTRL	0.43188696950851035	0.34900815989087863	0.46134367674840315	0.4140796020492641	0.18128064413845324	0.4639808278796884	0.6325651743101506	0.4460164495412745	0.5141874839103712	0.3254241915019116	0.10010788186110714	0.5719403321486289	0.8339398286368166
AP4E1	CTRL	CTRL		CTRL	CTRL	0.07190413219274967	0.27542432785806165	0.023237377273193843	0.12352194577466838	0.1338152051675287	0.18847479221353292	-0.0017523036057654814	0.39471352595778963	0.19381200485518568	0.2689580772398067	0.0702900590805173	0.6367466521415324	0.8648779082234302
AP4M1	CTRL	CTRL		CTRL	CTRL	0.20745915624125932	0.2391174802939697	0.6954209421387274	0.3806658595579855	0.28351770527486486	0.494710624143462	0.1794663063599335	0.24192644767017027	0.30536779272452197	0.2793784852389354	-0.07529806683346352	0.7011171733797252	0.8920287563412727
AP4S1	CTRL	CTRL	_sig	CTRL_sig	CTRL_sig	-0.2243563022693492	-0.03299084497234164	-0.04473545722123544	-0.10069420148764209	0.28467528594029623	0.0345650030962068	0.37146908445490473	0.7663613861896537	0.39079849124692173	0.36638335102373665	0.4914926927345638	0.01707808559228194	0.19766857898495208
AP5B1	BRAF_UP	CTRL		CTRL	BRAF_UP	0.5238715586646447	0.4652646148125705	0.7169326222055751	0.5686895985609302	0.21043052896355202	0.7473707053472077	0.5069832089964089	0.5579764006657049	0.6041101050031072	0.1437918565843954	0.03542050644217709	0.7442494570087812	0.9101678604064771
AP5M1	BRAF_UP	CTRL		CTRL	BRAF_UP	-0.08041730016186283	0.10796263044436016	0.21159255383177084	0.0797126280380894	0.15145056276582275	0.12993820369245349	0.33615986756500355	0.07138748659725576	0.17916185261823758	0.21225369057132223	0.09944922458014818	0.37360980559814505	0.7183523934515844
AP5S1	BRAF_UP	CTRL		CTRL	BRAF_UP	0.5124079619792253	0.24709947498645796	0.3805883002795032	0.3800319124150622	0.22869842401255192	0.44516416098322353	0.5211874104102254	0.5779750473828138	0.5147755395920875	0.07372756397996688	0.1347436271770254	0.260378667044812	0.6198273279999853
AP5Z1	BRAF_UP	CTRL		CTRL	BRAF_UP	0.6227656948414813	0.5999181305149459	0.7174096022478971	0.6466978092014415	0.077430653687914	0.6480661252913174	0.8266837840192037	0.6112777609160908	0.6953425567422039	0.1374435812579672	0.04864474754076248	0.605892772611061	0.852594861005559
APAF1	BRAF_DOWN	CTRL		CTRL	BRAF_DOWN	0.09486244253387961	0.04964131240580622	0.30417430855301303	0.14955935449756627	0.13927580924385285	0.21569755466621873	0.34738509458674205	0.1644300118889564	0.2425042203806391	0.14150927187703877	0.09294486588307282	0.4755954534418516	0.7845468113015691
APBA3	CTRL	CTRL		CTRL	CTRL	0.2269724130781553	-0.05650069064089758	0.2695926485183052	0.1466881236518543	0.3876818785689248	0.2278854788134563	0.1545415024260935	-0.035085078326433594	0.11578063430437206	0.14969107630259854	-0.030907489347482248	0.8673545957281603	0.9553986888157204
APBB1	CTRL	CTRL		CTRL	CTRL	0.09956254228075812	-0.05551616099850818	-0.22997000362990438	-0.06197454078255148	0.19677876684733897	-0.03894776436574348	-0.01906444099129094	0.2643681344628876	0.06878530970195106	0.23890360442070138	0.13075985048450253	0.41313387166470017	0.7454247751379982
APBB2	CTRL	CTRL		CTRL	CTRL	0.08576282959429235	-0.11355239964536452	0.14336725438696618	0.03852589477863134	0.3996897428409784	0.05342539892120318	0.03383301577913276	0.17842305081288135	0.08856048850440576	0.11696566472549533	0.05003459372577443	0.7861706152942111	0.9254164836106962
APBB3	CTRL	CTRL		CTRL	CTRL	0.551615261181232	0.24870658973920381	0.27568714594806487	0.3586696656228336	0.4252464270246717	0.14204338794477486	0.09425912500601602	0.282241263753419	0.17284792556806997	0.13159814396291136	-0.18582174005476362	0.40865067266535904	0.7424505893098536
APC	BRAF_UP	CTRL	_sig	CTRL_sig	BRAF_UP_sig	0.060762206693525084	0.12544086980116953	0.07388917232713123	0.08669741627394195	0.08096649472346412	0.23847564392441375	0.2943153785833217	0.3650912803766163	0.2992941009614506	0.07134528686849587	0.21259668468750864	0.0025411150674770704	0.09075802699633033
APC2	BRAF_UP	CTRL		CTRL	BRAF_UP	0.11315512604018765	-1.6435299640641317	-0.07028929064665732	-0.533554709556867	0.9689942806391061	0.21042613881194533	0.5608700171238357	0.3043681534463232	0.3585547697940347	0.29995892594147494	0.8921094793509018	0.08521408911276	0.3948160013068568
APEH	CTRL	CTRL		CTRL	CTRL	0.062347645544663224	0.06795051213209596	0.22380782257208356	0.11803532674961424	0.2008414513101447	0.05453125454009225	0.052202237604684204	-0.0011246603238151843	0.03520294394032042	0.08933690514271417	-0.08283238280929382	0.4869778219372227	0.7898077089210527
APEX2	CTRL	CTRL		CTRL	CTRL	0.40980140894755357	0.21213837061028268	0.32517579904102234	0.3157051928662862	0.1610455209288268	0.4149683228636533	0.479953764964871	0.44561995812421124	0.44684734865091186	0.133145603990763	0.13114215578462568	0.27193328940563616	0.6287903191682723
APH1A	BRAF_UP	CTRL		CTRL	BRAF_UP	-0.04093218716309947	0.08203327385467384	-0.01843319922481019	0.007555962488921391	0.07734061599282985	0.09689150651687539	0.10524837666354216	0.035683976200691116	0.07927461979370289	0.045090351851213205	0.0717186573047815	0.11378195122159028	0.4433300982366779
APH1B	CTRL	CTRL		CTRL	CTRL	0.10839302246004753	0.011567992804508882	0.048052267477155845	0.056004427580570754	0.055181293398584616	0.205974639713352	0.08150075685726768	0.3416922678029469	0.20972255479118887	0.18337000154434188	0.1537181272106181	0.21698146636519397	0.5767137290281513
API5	CTRL	CTRL		CTRL	CTRL	-0.027254105857140568	-0.06625316142132089	-0.05421760877203013	-0.04924162535016385	0.16149632986695173	0.07021315737043132	-0.05087415021108007	0.2072463836151885	0.07552846359151325	0.13569575140221685	0.1247700889416771	0.18618201992505523	0.5410012513420759
APIP	CTRL	CTRL		CTRL	CTRL	0.25948919650692664	-0.9653138874311493	-0.09654964139060773	-0.26745811077161014	0.682362898405518	-0.3580728644077206	-0.8839642347447729	0.2508305154927065	-0.33040219455326236	0.7098443463461339	-0.06294408378165224	0.8590012774535642	0.9517937377342304
APLF	CTRL	CTRL		CTRL	CTRL	-0.3849326298818191	0.12877403061390857	0.08042549395064516	-0.05857770177242179	0.3093264965003289	0.1825639263782828	0.05066656657662096	0.21393511612108967	0.14905520302533115	0.10185752782380975	0.20763290479775293	0.1682470839553247	0.5181791180296752
APLP1	BRAF_UP	CTRL		CTRL	BRAF_UP	0.1344012320617079	-0.1006807376432209	0.22866314092457427	0.08746121178102043	0.5053064252412494	-0.10436545104859703	-0.04983646164051877	0.12381640952777272	-0.010128501053781025	0.23687570836605862	-0.09758971283480145	0.6859716187032483	0.886158236027134
APLP2	CTRL	CTRL		CTRL	CTRL	0.0660319370327003	0.041451986539134296	0.16304472448721904	0.09017621601968455	0.1024018922398975	-0.008395127428935764	0.05076457770823659	0.07782659517556048	0.040065348484953765	0.12539248441910372	-0.05011086753473079	0.49597715931298425	0.7943864283143158
APMAP	CTRL	CTRL		CTRL	CTRL	-0.07333327498168361	-0.03840761679683597	-0.021006826824016642	-0.04424923953417874	0.06935589660021212	-0.05430246254003004	0.03452793444768344	0.1965541758448044	0.05892654925081926	0.166501691595876	0.103175788784998	0.2133236848949801	0.5737197238067883
APOBEC3C	CTRL	CTRL		CTRL	CTRL	0.27578215925238686	0.10633764652108525	0.06786960387154531	0.14999646988167248	0.14593540889171638	0.015953956106473183	0.0393540277488684	0.039417664485316334	0.03157521611355264	0.16088832683684642	-0.11842125376811985	0.29286476368578773	0.6479855466503582
APOBEC3D	BRAF_UP	CTRL	_sig	CTRL_sig	BRAF_UP_sig	-0.024156770118202824	0.07868290461949498	0.0696551926623876	0.041393775721226586	0.06138263028075841	0.2977319728523775	0.3483447790609585	0.10123749812986176	0.24910475001439925	0.1319512630066445	0.20771097429317267	0.026802147728293407	0.2348284377480413
APOBEC3F	BRAF_UP	CTRL		CTRL	BRAF_UP	-0.17397711637111163	0.5049825877095915	-0.049433877707030616	0.09385719787714973	0.3724094391105707	-0.031002016384808012	0.017010558882856262	-0.2632907011402256	-0.09242738621405913	0.1908411327226584	-0.18628458409120885	0.30306776783129874	0.658864478790025
APOBEC3G	CTRL	CTRL		CTRL	CTRL	0.2641851169247402	-0.0021526108479025877	0.003643678500274722	0.08855872819237078	0.19478878313229173	-0.21583302824166728	-0.16538495550060506	0.2162662245286269	-0.05498391973788182	0.2914655496065976	-0.1435426479302526	0.4246466888798843	0.7521582018201461
APOC1	CTRL	CTRL		CTRL	CTRL	0.027683261760865472	0.016009417510733783	0.08160061462165112	0.04176443129775012	0.0769533370353844	-0.08199921909564875	-0.11196393773224328	-0.1327560362137495	-0.10890639768054719	0.1781575090542754	-0.1506708289782973	0.1831559658720458	0.5384590317243266
APOD	CTRL	CTRL		CTRL	CTRL	0.03223718226217377	0.1169924002335901	0.18791968694254446	0.11238308981276945	0.161458985086593	-0.03560991355134485	-0.14199507025515962	-0.12894202360429852	-0.102182335803601	0.0775722377216061	-0.21456542561637043	0.054262233735334786	0.3244930773260051
APOE	BRAF_UP	CTRL	_sig	CTRL_sig	BRAF_UP_sig	0.1479796561457586	0.07658718265308587	0.07636283353481169	0.10030989077788538	0.049538436812556	-0.22174574667851793	-0.07945690781104271	-0.3312714829580808	-0.21082471248254714	0.14575170729718012	-0.3111346032604325	0.0011356231177030354	0.06834514238172638
APOL1	BRAF_UP	CTRL	_sig	CTRL_sig	BRAF_UP_sig	0.2548436456559521	0.15567177452164593	0.3603291885524109	0.256948202910003	0.10845754876379173	-0.34094444523933676	-0.23904824632949784	0.16435588283857788	-0.13854560291008558	0.2776932895786742	-0.39549380582008853	0.0024726124740749745	0.08992882511022134
APOL2	BRAF_UP	CTRL	_sig	CTRL_sig	BRAF_UP_sig	0.20531172608283277	0.12124557159584959	0.06854766699385387	0.1317016548908454	0.06912292176153231	0.3074612092338902	0.4649890590049537	0.5362670405690011	0.4362391029359483	0.1411806509078739	0.3045374480451029	0.02013239226809655	0.20997323826673386
APOL6	CTRL	CTRL		CTRL	CTRL	0.13539871471810475	0.09411569608882403	-0.11167291088191052	0.039280499975006086	0.17863245965827576	0.12167172370544255	0.0013767608929418987	0.15465393979441916	0.0925674747976012	0.14398833455311943	0.05328697482259512	0.6150043088930401	0.8569042489796344
APOLD1	CTRL	CTRL		CTRL	CTRL	0.1504922699065938	0.05302881214543355	0.18964160687730103	0.13105422964310948	0.09155366033692078	0.01806446468914373	0.26954962028676144	0.19920842671971556	0.16227417056520688	0.13397897008012613	0.03121994092209742	0.6921561020473508	0.888682072617078
APOO	CTRL	CTRL		CTRL	CTRL	-0.01039484263897305	0.08879883018152615	0.09140337411705482	0.05660245388653598	0.084173147000597	0.0436336916394795	-0.10843515766667444	-0.036949575291053034	-0.033917013772749326	0.08849581809699858	-0.09051946765928531	0.17041665429578717	0.522341572377372
APOOL	CTRL	CTRL		CTRL	CTRL	0.008808568079171769	-0.11608694889013095	-0.011314859584236604	-0.03953108013173193	0.07125673063177257	-0.06608332664009664	-0.0420746180156944	0.2672696974466113	0.053037250930273415	0.2195437211130608	0.09256833106200534	0.3237979110178853	0.6775113303295461
APP	CTRL	CTRL		CTRL	CTRL	0.011660433231354156	-0.053815669966624326	-0.020932406980152425	-0.02102921457180753	0.09527275530911045	-0.0017190047084434251	-0.27330812908707836	0.09713119658463246	-0.0592986457369631	0.20856284831149868	-0.03826943116515556	0.6823889241175645	0.8846376325320926
APPBP2	CTRL	CTRL		CTRL	CTRL	0.2972138744917296	0.0279951503111889	0.27054743617509247	0.1985854869926703	0.20705810430187077	0.3900754976642088	0.3501263844880707	0.4589929728378549	0.3997316183300448	0.14119081375294096	0.2011461313373745	0.07254307129829377	0.3637778560205852
APPL1	CTRL	CTRL		CTRL	CTRL	0.058507492961509845	0.036020898981243873	0.12579385340880614	0.07344074845051995	0.0467599650143099	0.08910648837589027	0.0792072091334543	0.20045936618735283	0.1229243545655658	0.0987908298273362	0.04948360611504585	0.23976091667221525	0.6014618852042509
APPL2	CTRL	CTRL		CTRL	CTRL	-0.15597471830267556	-0.07223044061372491	-0.03028473165534776	-0.08616329685724941	0.0782639584951244	0.0976770447651981	-0.33943201350502417	0.046916961209611314	-0.0649460025100716	0.2424198190676033	0.02121729434717782	0.8338686801052935	0.9427169228339938
APRT	BRAF_DOWN	DOWN_TC_peaks		DOWN_TC_peaks	BRAF_DOWN	0.09416507128112277	0.060661343094458316	0.15422830183542496	0.10301823873700201	0.07950562310280744	0.015431123158324525	-0.016884438208755553	-0.012344117950542487	-0.004599144333657837	0.08675674384155693	-0.10761738307065985	0.10545671745701078	0.43058784458303745
APTX	CTRL	CTRL		CTRL	CTRL	-0.03644763371639614	0.25773384855157283	0.13322750049251658	0.11817123844256444	0.15917684219221473	0.2113994207676551	0.23347892261379613	0.412074612735847	0.2856509853724328	0.1503816689764512	0.16747974692986833	0.25250910477457733	0.6151037540006816
AQR	CTRL	CTRL		CTRL	CTRL	0.11866139587058991	0.08994302823864295	0.06279789463522023	0.09046743958148436	0.04276967716715253	0.06529671538032662	0.23208824591546168	0.08296123780486238	0.12678206636688355	0.10039694757468078	0.036314626785399186	0.54282231293251	0.8176096397310213
ARAF	CTRL	CTRL		CTRL	CTRL	-0.11804892398096556	-0.1272001096614793	-0.13519592192292995	-0.12681498518845827	0.12317808874077035	-0.06261557247943465	-0.016346800696613706	0.059635250917542085	-0.006442374086168753	0.16512848602774335	0.1203726111022895	0.40581412027648534	0.7402771266259826
ARAP1	BRAF_UP	CTRL		CTRL	BRAF_UP	-0.06493164202921484	-0.21268137928505465	-0.18360805568679786	-0.15374035900035576	0.2879242083608064	-0.2251743501483543	-0.8588992736660714	0.06494065379296116	-0.3397109900071549	0.5923670416448481	-0.18597063100679911	0.49288476425145455	0.7935123194854687
ARAP2	CTRL	CTRL		CTRL	CTRL	0.15220776050389206	0.2542355284071833	0.15329243168632056	0.1865785735324653	0.16248149479122448	0.37934934125807734	0.16549064000000754	0.25306565776381984	0.26596854634063494	0.14625557762047148	0.07938997280816963	0.4448116884352461	0.7641064454106503
ARAP3	CTRL	CTRL		CTRL	CTRL	0.2052192723591457	0.2862047045284366	0.4318072609121081	0.3077437459332302	0.12454508922412252	0.3064022293154518	0.14198862865089573	0.2829591515632477	0.24378333650986508	0.17340624703451912	-0.06396040942336506	0.6163931810233954	0.8578540689600378
ARCN1	CTRL	CTRL		CTRL	CTRL	-0.053752717095009714	-0.2580346367020032	-0.12151511692777232	-0.14443415690826175	0.29922701556764303	-0.08472765008790983	-0.4696520496306009	0.21788163573549832	-0.11216602132767081	0.5134237308469145	0.03226813558059094	0.9000245575385452	0.9678751873994267
AREL1	CTRL	CTRL		CTRL	CTRL	-0.0014705434146070687	-0.14327330491231477	0.09615506657420769	-0.01619626058423805	0.1254140064015594	0.09606140100287006	0.17927407972585177	0.060716974447010366	0.11201748505857739	0.09328923480088508	0.12821374564281546	0.1729512545773112	0.5256960544830914
ARF1	CTRL	CTRL		CTRL	CTRL	-0.055207477487043265	-0.03234976419821638	-0.037703584530812385	-0.041753608738690676	0.10341405482503277	-0.007427979197279146	-0.020695028285091087	0.10915824093364128	0.027011744483757014	0.1010716890391321	0.06876535322244769	0.29646005011580723	0.6504957436027022
ARF3	CTRL	CTRL		CTRL	CTRL	0.05410803513873892	0.0518052744247494	0.12113615127983388	0.07568315361444074	0.07297253867048484	0.03214297210781069	0.12412235959697412	-0.005203349666337186	0.05035399401281587	0.09156788959067447	-0.02532915960162486	0.6399491569441569	0.8658886365525169
ARF4	CTRL	CTRL		CTRL	CTRL	-0.10061522211195884	-0.08861947130269092	-0.07331058311930916	-0.08751509217798631	0.1645539506271651	-0.00791717480722924	-0.06550978193768028	0.12486122948091494	0.017144757578668474	0.23021868234867382	0.10465984975665478	0.4105129759807947	0.7433871708039097
ARF5	CTRL	CTRL		CTRL	CTRL	0.2315116466359461	0.08617135165866209	0.0870686967968223	0.1349172316971435	0.2105606188067335	0.15413985584970488	0.023050897296006675	-0.04648921693464142	0.043567178737023385	0.12985686052523104	-0.09135005296012011	0.41614760908830783	0.7473094650081064
ARF6	CTRL	CTRL		CTRL	CTRL	0.46241147874229604	0.3573996452112152	0.3262948746651806	0.38203533287289726	0.09562987332203761	0.4552588291650057	0.5213873902662559	0.6624705876586232	0.5463722690299616	0.12753877449213447	0.1643369361570643	0.06480247629565615	0.3483615523224526
ARFGAP1	CTRL	CTRL		CTRL	CTRL	0.5367535853166926	0.3711971709907287	0.7042966421729466	0.537415799493456	0.1718580192675008	0.5576646268748343	0.5304947991742155	0.2059514167342098	0.4313702809277532	0.2336204889887926	-0.10604551856570277	0.42161691606264873	0.7511749486641858
ARFGAP2	CTRL	CTRL		CTRL	CTRL	0.37869863427920847	0.37588600598954813	0.295427879597678	0.3500041732888115	0.1048623552635008	0.24760293521799662	0.3093133130439902	0.13374422764678628	0.2302201586362577	0.15155937767972033	-0.11978401465255384	0.16589120746715366	0.5143955985810117
ARFGAP3	BRAF_DOWN	CTRL		CTRL	BRAF_DOWN	0.30392699810254253	0.029756527611947615	0.15988179770337213	0.16452177447262076	0.15061539260249707	0.24257339538426856	0.15437531720028533	0.3967414962315281	0.264563402938694	0.1741661581672664	0.10004162846607326	0.35422470955600033	0.7034612709971753
ARFGEF1	CTRL	CTRL		CTRL	CTRL	0.22955293223233253	0.12298603088422976	0.04295011272293125	0.13182969194649785	0.098442457988041715	0.19506071438332034	0.1236158955845461	0.09883356863462553	0.139170059534164	0.050011789172504977	0.007340367587666152	0.7753575647305615	0.9205458878643722
ARFGEF2	BRAF_UP	UP_CC_peaks		UP_CC_peaks	BRAF_UP	0.12146403957246155	0.05709925079475242	0.17978915043914975	0.11945081360212124	0.08191358666240799	0.1267875315664636	0.044538569172339434	0.18911489024162814	0.12014699699347707	0.07366917335121638	6.961833913558257e-4	0.9852868647673387	0.9956150295415129
ARFGEF3	BRAF_UP	CTRL		CTRL	BRAF_UP	-0.6198060084074164	-0.11276025071646106	0.03843193949926521	-0.2313781065415374	0.5049824929952231	0.346824721296032	0.12627957117073585	-0.2173700786704036	0.0852447379321214	0.2980503918039375	0.31662284447365885	0.29247512912415763	0.6476171749636142
ARFIP1	CTRL	CTRL		CTRL	CTRL	0.23589043483836084	0.04973280333797156	-0.06985245075166242	0.07192359580822331	0.20532762680010302	0.25523326489207665	0.27947221862844795	0.11342311521628756	0.21604286624560406	0.26459915180462773	0.14411927043738076	0.328799539315306	0.6825529219865509
ARFIP2	CTRL	CTRL		CTRL	CTRL	0.14015525691572123	0.10218814074669053	0.2238103675573552	0.15538458840658897	0.09801416500242928	0.10256489727184279	-0.08437978071967092	0.06358679638721698	0.027257304313129616	0.17829041620020442	-0.12812728409345936	0.19256511915545343	0.5494192724409475
ARFRP1	CTRL	CTRL		CTRL	CTRL	0.32094794954166905	0.5170309806932132	0.44181549797487735	0.4265981427365865	0.14659439744748382	0.45957164014671226	0.5883692826911234	0.23531105008600256	0.4277506576412794	0.20227846581902414	0.0011525149046928973	0.990147554429879	0.9976836886476831
ARG2	CTRL	CTRL	_sig	CTRL_sig	CTRL_sig	-0.33721044381688753	-0.11230874295740455	-0.16927793937049454	-0.20626570871492889	0.26552363338044344	0.09020238001264894	0.10395693601783133	0.24885836692050145	0.14767256098366058	0.12355069567378549	0.3539382696985895	0.045660939314896294	0.30200546662691585
ARGLU1	CTRL	CTRL		CTRL	CTRL	0.4077257853565586	0.22732059334016774	0.4127305887484478	0.3492589891483914	0.13484755334115514	0.3915899467857177	0.3893458710344125	0.4629688033756578	0.4146348737319293	0.056442338412016256	0.06537588458353796	0.2877390578254414	0.6436046643723379
ARHGAP1	CTRL	CTRL		CTRL	CTRL	0.03295538175938666	0.1799670291732981	0.025868129042292007	0.07959684665832559	0.18299614865729197	0.15604777160099612	0.2519426566615226	0.0323125909482559	0.1467676730702582	0.126866035419421	0.06717082641193262	0.4256026120037515	0.7533978132617666
ARHGAP10	CTRL	CTRL		CTRL	CTRL	0.29293952332683293	0.2317324754760262	0.4873385685065253	0.3373368557697948	0.2124758726568065	0.45414598964579944	0.2400288982845861	0.2933247218689594	0.3291665365997817	0.16089422960538308	-0.008170319170013152	0.9510584749647037	0.9857576681148301
ARHGAP12	CTRL	CTRL		CTRL	CTRL	0.1428059980844214	0.09485761013724354	0.24745233446988615	0.16170531423051704	0.13419250105142033	0.17933645425577233	0.08895342769283845	0.390610166576488	0.21963334950836627	0.17655739391899739	0.057928035277849246	0.44255293113646366	0.7636205195428948
ARHGAP18	CTRL	CTRL		CTRL	CTRL	-0.02283597189870709	0.013482627230208377	0.0625777840533436	0.017741479794948292	0.09004935402578261	0.24798950647295598	0.05255941317765235	0.12295444026656349	0.14116778663905727	0.11027552066772012	0.12342630684410898	0.0863497070976049	0.3969508337217579
ARHGAP19	BRAF_DOWN	CTRL		CTRL	BRAF_DOWN	0.10849808796195069	0.1594322217270761	0.23462222128914725	0.16751751032605802	0.09142286807769344	1.3586644990522552	0.8871945797269112	0.011103438214937367	0.7523208389980346	0.8271509489066664	0.5848033286719765	0.11714022296854738	0.4454911455541058
ARHGAP21	CTRL	CTRL		CTRL	CTRL	0.14066045081650033	0.13632459815174808	0.17985531526047527	0.15228012140957456	0.07558069621552321	0.17203820605364845	0.2328304468645472	0.2879386722426239	0.23093577505360652	0.12263641756425128	0.07865565364403194	0.26757452619535615	0.6259296584085433
ARHGAP22	BRAF_DOWN	CTRL		CTRL	BRAF_DOWN	0.0640705266429826	0.4227493036234863	0.4201215797194354	0.3023138033286348	0.3706487895453512	0.923570835420659	0.10323415633895604	0.07173396082542725	0.36617965086168075	0.4862064112312827	0.06386584753304597	0.814249553112101	0.9353148670851519
ARHGAP24	BRAF_UP	CTRL		CTRL	BRAF_UP	-0.02882862275374576	-0.023750015761583254	-0.5715204946711832	-0.20803304439550407	2.589880599434772	0.3018650119939998	0.3481846908192775	0.5877585686098807	0.41260275714105266	0.16293158130802915	0.6206358015365567	0.6297382435571237	0.8617532794669569
ARHGAP26	CTRL	CTRL		CTRL	CTRL	0.2659807734469889	-0.21779005596686063	-0.16146147611464784	-0.03775691954483985	0.3630805493655267	0.27322910010961315	0.16361136455641423	0.34981087450311976	0.2622171130563824	0.19205624781486713	0.29997403260122224	0.12922313252606993	0.4635775328060602
ARHGAP28	CTRL	CTRL		CTRL	CTRL	0.036387613855642126	0.33379532021875147	0.07010975467856168	0.14676422958431842	0.4323632193218895	0.11154870623252502	-0.12089365016889281	0.05714448763384736	0.015933181232493196	0.12728655214215065	-0.1308310483518252	0.6402429099361538	0.8658886365525169
ARHGAP29	CTRL	CTRL		CTRL	CTRL	0.11494970059094983	0.13130643452939864	0.1243662515516242	0.12354079555732424	0.04088939404298628	0.31469194958502017	0.03399708733506368	0.05278469774996901	0.13382457822335098	0.16166657045192562	0.010283782666026732	0.8854055491870596	0.9623876107835756
ARHGAP31	CTRL	CTRL		CTRL	CTRL	0.3004192778559943	0.09894731004852654	0.17922533132935056	0.19286397307795713	0.19120423744848286	0.2628141428811742	0.14203838397975715	0.05512544037652861	0.15332598907915332	0.10807084266715619	-0.039537983998803816	0.6470733481978254	0.8693601034274498
ARHGAP32	CTRL	CTRL		CTRL	CTRL	-0.12164045791896355	0.02525002792660842	0.1137657769904269	0.005791782332690593	0.17011306610961835	0.372671406997667	-0.003070575238719342	0.3125132134025237	0.2273713483871571	0.2246969067527596	0.2215795660544665	0.12820605095147644	0.46273363307037757
ARHGAP33	CTRL	CTRL		CTRL	CTRL	0.47691483189144	-0.061355903787199004	0.9722425384403464	0.46260048884819577	0.9844073090388701	0.14349105953819968	-0.727383136377761	-0.5756674167483447	-0.38651983119596867	0.4722184350044393	-0.8491203200441644	0.08232336758549008	0.3886511883402314
ARHGAP35	CTRL	CTRL	_sig	CTRL_sig	CTRL_sig	0.044090295445210745	0.05384897372122706	0.1776117235091939	0.09185033089187725	0.07768841361430262	0.29411493814268974	0.24729314452152695	0.2680445754710631	0.26981755271175994	0.05344496981027161	0.1779672218198827	0.002811350382752245	0.09592404793933693
ARHGAP39	CTRL	CTRL		CTRL	CTRL	0.05767338008179976	-0.18661798822959683	0.21026097238905395	0.02710545474708563	0.29777275145115567	0.10991392863175427	-0.07662424769568849	-0.4612407787380932	-0.14265036593400915	0.30987161472438873	-0.16975582068109477	0.42071794683146146	0.7505818909475462
ARHGAP42	CTRL	CTRL		CTRL	CTRL	0.03440119718948342	-0.09444074740429331	0.22721732438446643	0.05572592472321884	0.2250059426088118	0.049187506022341565	9.403231307290316e-4	0.17891462650416629	0.07634748521907896	0.25545538546253665	0.020621560495860114	0.8886905210009809	0.9643593791158248
ARHGAP45	CTRL	CTRL	_sig	CTRL_sig	CTRL_sig	-0.08078514871709969	0.05970168864391932	-0.4168039284783086	-0.1459624628504963	0.28914096666831357	0.7303889075267741	0.39715526098711923	0.143469971089115	0.42367137986766945	0.3026909847074156	0.5696338427181658	0.0021751108999079017	0.08445305432421256
ARHGAP5	CTRL	CTRL	_sig	CTRL_sig	CTRL_sig	0.10973771867562238	0.07487834614372513	0.13560493644882168	0.1067403337560564	0.032953727687746584	0.2530437164385947	0.2451867958879095	0.3419892436367869	0.28007325198776367	0.06195397625437206	0.17333291823170732	5.77931048676971e-4	0.05915749878673861
ARHGAP9	CTRL	CTRL		CTRL	CTRL	0.5093064739194266	0.0723445357461065	-0.2654336679879701	0.1054057805591877	1.024074793232062	-0.2251176393745008	-0.02043407487620358	-0.29747311221126216	-0.18100827548732218	0.40790746907359704	-0.2864140560465099	0.5794288539884367	0.8388960471349064
ARHGDIA	CTRL	CTRL	_sig	CTRL_sig	CTRL_sig	0.13305925683293596	0.07195557128495472	0.04030738514805587	0.08177407108864884	0.09852821981243542	0.03681456055562957	-0.007875262649720622	-0.21038936506860192	-0.060483355720897664	0.13871776927363688	-0.1422574268095465	0.04314878031544061	0.29444964931409606
ARHGEF1	CTRL	CTRL		CTRL	CTRL	-0.19604857762270045	-0.22822978567964686	-0.2442870247719554	-0.22285512935810092	0.3761653848031001	-0.10617874527667984	-1.1115945820901225	0.0604523184732739	-0.38577366963117615	0.6872090944378373	-0.16291854027307526	0.6058411829965491	0.852594861005559
ARHGEF10L	BRAF_UP	CTRL		CTRL	BRAF_UP	0.1309980730922169	0.11032319254121681	0.1719033809768742	0.13774154887010262	0.22820615099146851	0.042475598201649215	0.3253031442753913	0.5429549802948792	0.3035779075906399	0.2527497295304452	0.1658363587205373	0.2492284968690412	0.6118386641264286
ARHGEF11	CTRL	CTRL		CTRL	CTRL	0.0875033249086922	0.0971783741388022	0.23093690642447645	0.13853953515732362	0.08832880328901624	0.27406244505013144	0.29368475551274953	0.21197507532169363	0.2599074252948582	0.10136140262945596	0.12136789013753459	0.09073557435385712	0.40563418179173677
ARHGEF12	BRAF_UP	UP_CC_peaks		UP_CC_peaks	BRAF_UP	-0.028824812461235416	0.0914520575776015	0.05044590091238833	0.03769104867625147	0.09050763662367362	0.10436813877848143	0.03454414808384425	0.0629088694833421	0.06727371878188926	0.11123089414580542	0.02958267010563778	0.7060468745977031	0.8941178139234786
ARHGEF17	CTRL	CTRL		CTRL	CTRL	0.6144806443570209	0.6203119825396364	0.6220937199202463	0.6189621156056346	0.26459048058229256	0.3304317937255309	0.518201876507498	0.33918337158765544	0.3959390139402281	0.24044664051033632	-0.22302310166540645	0.1949025678082138	0.5526136441338009
ARHGEF18	CTRL	CTRL		CTRL	CTRL	0.32906294145864956	0.06361172038127157	0.07345877756683027	0.1553778131355838	0.19361895180648675	0.2779384760822118	0.12170989621002906	0.1454672892660141	0.1817052205194183	0.1651501401641265	0.02632740738383449	0.8302570764134829	0.9417119412369318
ARHGEF2	BRAF_DOWN	DOWN_TC_peaks		DOWN_TC_peaks	BRAF_DOWN	0.088980917565432	0.2312966761599929	-0.0035158398090532755	0.10558725130545722	0.4086333670858794	0.32551844709695493	0.027904287641768027	0.24655626699516603	0.199993000577963	0.23241415082662098	0.09440574927250578	0.6581765533880799	0.8740319490335094
ARHGEF25	CTRL	CTRL		CTRL	CTRL	0.28296086934841447	0.3506530220254902	0.364390865771891	0.3326682523819319	0.23984065942156574	0.2718961083451841	0.08027459023920477	-0.02317066373831625	0.10966667828202419	0.17520929638750227	-0.2230015740999077	0.12976748161742407	0.4639335606286044
ARHGEF28	BRAF_DOWN	CTRL		CTRL	BRAF_DOWN	0.41838225217094416	0.33646313600702726	0.6672385996604016	0.4740279959461243	0.1800164939347202	0.5918754005367027	0.23673689877159637	0.5767746667228147	0.4684623220103713	0.21241752223185287	-0.005565673935753024	0.9465473375821605	0.9854317003313183
ARHGEF3	BRAF_UP	CTRL		CTRL	BRAF_UP	0.5968101182869698	0.4188052810818888	0.6031250657839444	0.5395801550509344	0.11971209405418146	0.6279789412214226	0.3595100337024767	0.5802504113567071	0.5225797954268688	0.14561415802796998	-0.017000359624065542	0.7528531991175423	0.9129710857863748
ARHGEF39	BRAF_DOWN	CTRL		CTRL	BRAF_DOWN	0.3795933642529463	0.46616606155357554	0.3724350811287239	0.4060648356450819	0.13800405691412604	0.8925871143095596	0.42015663249962965	0.8776021271632846	0.730115291324158	0.30708517645864586	0.324050455679076	0.0661859862195976	0.3521673597985128
ARHGEF40	CTRL	CTRL		CTRL	CTRL	0.20221244454703488	0.050453400019984614	0.06319372006728066	0.10528652154476673	0.27181489317525553	0.08598017941064265	0.12749280981693087	0.4388225482532907	0.21743184582695474	0.19878264950257818	0.11214532428218801	0.4677986782647837	0.7796748224564574
ARHGEF6	CTRL	CTRL		CTRL	CTRL	-0.49951190487680047	-0.3215590873248018	-0.08954819062442892	-0.3035397276086771	0.33971372862384297	-0.1338635351292895	-0.37909597386988725	-0.06491398763729667	-0.19262449887882446	0.24585727126765666	0.1109152287298526	0.5928414254022831	0.8447649989694703
ARHGEF7	CTRL	CTRL		CTRL	CTRL	0.21893162727618126	0.24843332651605504	0.16334648128398155	0.21023714502540594	0.08730111887572065	0.2691121160537655	0.17003310575869457	0.20388855836813652	0.2143445933935322	0.0632888647560081	0.004107448368126265	0.934559065336539	0.9817238183375799
ARHGEF9	CTRL	CTRL		CTRL	CTRL	-0.2021899584309831	0.04520250790768958	-0.16499280075829245	-0.10732675042719532	0.1518018810036285	0.17644218913831614	-0.23057342300242445	0.3979635653443763	0.11461077716008933	0.32489473327632706	0.22193752758728463	0.21068284646734828	0.5699918208649322
ARID1A	CTRL	CTRL	_sig	CTRL_sig	CTRL_sig	0.20125452549409167	0.33119373496093946	0.2156389164691707	0.24936239230806728	0.11696458368826557	0.43575852860858055	0.5791321100982305	0.4767085612211447	0.49719973330931866	0.08187955959851707	0.24783734100125135	0.0016226505257095724	0.0754608504699638
ARID1B	CTRL	CTRL	_sig	CTRL_sig	CTRL_sig	0.12196159710436308	0.05974754989582331	0.374758238455754	0.1854891284853135	0.1714525161466769	0.2900172054622004	0.3712775389732621	0.3582006218410821	0.3398317887588482	0.047724943045287786	0.1543426602735347	0.03807826777873009	0.2795121922138862
ARID2	CTRL	CTRL		CTRL	CTRL	0.22448761543541856	0.1589755613510217	0.24918031229656695	0.21088116302766907	0.06752469971902804	0.32283026864372555	0.45186025747377656	0.3017842754424653	0.3588249338533225	0.09082105658492576	0.14794377082565338	0.05523127745108309	0.3268124873729464
ARID3A	CTRL	CTRL		CTRL	CTRL	0.3809561831399654	0.18181995408426133	-0.025087785467968887	0.17922945058541925	0.20389017264024994	-0.0812685308625984	0.09411691064573227	0.06066149650555661	0.024503292096230166	0.09673759741614732	-0.15472615848918908	0.145874214771028	0.4848962432077459
ARID3B	CTRL	CTRL		CTRL	CTRL	0.4147533289375654	0.3446089813435522	0.6552533859130433	0.4715385653980536	0.23844226547429362	0.2237727207712939	0.20897779951747708	0.629807509546954	0.35418600994524163	0.24368319925946175	-0.11735255545281198	0.23360910684768663	0.594949953963328
ARID4A	CTRL	CTRL	_sig	CTRL_sig	CTRL_sig	0.3775845694685538	0.3681571905117997	0.6467254856708913	0.46415574855041497	0.16479939356299744	0.6287057193739205	0.5879272746055508	0.6782504478702904	0.6316278139499206	0.05155155000794394	0.16747206539950568	0.021012343795539245	0.21376184584621843
ARID4B	CTRL	CTRL	_sig	CTRL_sig	CTRL_sig	0.4049332799018988	0.5047494879123657	0.49028822442636844	0.46665699741354433	0.05746223636345317	0.6459687824126134	0.7255123671945812	0.6678944951843475	0.6797918815971807	0.04326124881309041	0.2131348841836364	5.485677778243339e-5	0.03556147449200087
ARID5A	CTRL	CTRL		CTRL	CTRL	0.605152830377558	0.5092937764441465	0.4518852574925353	0.52211062143808	0.21856870926669308	0.589347505410301	0.6977851736385696	0.9652126451361216	0.7507817747283307	0.19841182292366616	0.22867115329025084	0.11036757188412949	0.4387487912027836
ARID5B	CTRL	CTRL	_sig	CTRL_sig	CTRL_sig	0.1835535232306778	0.31499927560593866	0.43076203317052963	0.3097716106690487	0.1264401643428374	0.5937044292845348	0.4750318065384841	0.4936082336266372	0.520781489816552	0.136914191007066	0.21100987914750333	0.035348495384095666	0.2697734132733942
ARIH1	CTRL	CTRL		CTRL	CTRL	-0.06482028284250631	0.014056109630157425	-0.08293348341033005	-0.04456588554089297	0.1193683004062559	0.018446021366787323	0.04754644528068616	0.15127342243630454	0.072421963027926	0.08127629439659703	0.11698784856881898	0.12218122690888895	0.45249436851113706
ARIH2	CTRL	CTRL	_sig	CTRL_sig	CTRL_sig	0.04348037062330935	0.07907972614206732	-0.021004504259911114	0.03385186416848852	0.05363590211242701	0.09851671990439823	0.16224929508202093	0.03870684398127902	0.09982428632256606	0.06642449359874653	0.06597242215407753	0.00871614131574367	0.14496242399333145
ARL1	CTRL	CTRL		CTRL	CTRL	0.04504072608657889	0.0656548134093822	-0.0400939669861557	0.023533857503268467	0.09281898387458759	0.07353708889941633	0.14471491944559584	0.08748705411699184	0.10191302082066801	0.15334331230924192	0.07837916331739954	0.37647234512582073	0.7189399906054537
ARL13B	CTRL	CTRL		CTRL	CTRL	0.272239557702803	0.2376781666092076	0.27762662044834985	0.2625147815867868	0.07972495971547391	0.1654788989661367	0.2500884768926931	0.43329185240504464	0.28295307608795817	0.14402921105075245	0.020438294501171336	0.740073875434489	0.9088653765455935
ARL14EP	CTRL	CTRL	_sig	CTRL_sig	CTRL_sig	0.4548518245666504	0.4698009414353993	0.4823886959898231	0.4690138206639576	0.09987828589770689	0.5098105605682985	0.7128906162142729	0.6352976826911179	0.6193329531578964	0.1289577160263161	0.1503191324939388	0.04722474210526658	0.30787555112487974
ARL15	CTRL	CTRL		CTRL	CTRL	0.17969088492025942	0.10476132234500576	0.2730833567596356	0.18584518800830024	0.08464991057132737	0.23421792597710858	0.11167581960008816	0.16682428358871523	0.17090600972197065	0.1516376875129692	-0.014939178286329603	0.8513598387910924	0.9495590870629026
ARL16	CTRL	CTRL		CTRL	CTRL	-0.06132158482451494	-0.1636678647720217	-0.0776287620802841	-0.10087273722560693	0.3189721490825551	0.03458814086635509	-0.7268564895640738	0.300126186971277	-0.13071405390881388	0.6658509144130227	-0.02984131668320697	0.9196006889931685	0.9768605157818734
ARL2	CTRL	CTRL		CTRL	CTRL	0.06839548475079274	0.02594429618242906	0.16707255353496492	0.0871374448227289	0.15535268418051515	0.08007168043033686	-0.01627622560371478	0.0012551957406029025	0.02168355018907499	0.06827996210125431	-0.06545389463365392	0.4281084266607642	0.7538691825155289
ARL2BP	CTRL	CTRL		CTRL	CTRL	0.13718247027720804	-0.1033035349505788	-0.08220148341900271	-0.016107516030791157	0.18429958456661613	0.05605478395060562	-0.20144359231484038	-0.05764810921203265	-0.06767897252542247	0.2075373806533254	-0.05157145649463132	0.6117779735551608	0.8559773259008271
ARL3	CTRL	CTRL		CTRL	CTRL	0.12972889981466196	0.11199317160999453	0.09394226550952761	0.1118881123113947	0.160425454472309	0.0735522867029349	0.05282920253341533	-0.08229210371399982	0.014696461840783468	0.1550870123193353	-0.09719165047061123	0.3783089329706542	0.7198599837994684
ARL4A	CTRL	CTRL		CTRL	CTRL	0.565894623800637	0.5083891885967031	0.5865741253553451	0.5536193125842285	0.09627022721201965	0.4469339009094124	0.6214429274408727	0.7529851502589675	0.6071206595364176	0.1990279593461735	0.05350134695218903	0.6161469709386339	0.8576648358964946
ARL4C	BRAF_UP	CTRL		CTRL	BRAF_UP	0.13439566752804855	0.20323055558002567	0.17536933213048211	0.17099851841285213	0.13294266583956854	0.2656903982879383	0.2014434978965276	0.3456088017222535	0.2709142326355731	0.0858694367846386	0.09991571422272102	0.1971179660618704	0.5558603479205656
ARL5A	CTRL	CTRL		CTRL	CTRL	0.03400016468115386	-0.08367498969520736	0.05058523164982671	3.034688785910726e-4	0.12302102109346456	0.006958556166576757	0.026309322320736385	0.12699348589457132	0.053420454793961486	0.09643940576214206	0.05311698591537042	0.4339823279530526	0.7576948363365323
ARL5B	CTRL	CTRL		CTRL	CTRL	0.08781229670573125	0.18498503262855093	0.4335177231969336	0.2354383508437386	0.17875390349928852	0.31093465291125105	0.34520274457010797	0.334620894059843	0.33025276384706737	0.2871483756800669	0.09481441300332874	0.5231018046667997	0.8081340934396536
ARL6	CTRL	CTRL		CTRL	CTRL	0.32826687663972015	-0.48201642900478214	0.102968725239927	-0.016926942375044995	0.5581091075019684	0.5566660813542825	0.0184050057160001	0.30248111080966983	0.29251739929331744	0.3366734289240716	0.30944434166836243	0.18008921064304817	0.5350406261145497
ARL6IP1	CTRL	CTRL		CTRL	CTRL	0.0869574845354715	0.03798930120474049	0.05522133664587154	0.06005604079536118	0.06295969097802806	0.08796748665072822	-7.826385669037969e-4	0.13544044689338172	0.07420843165906871	0.08081552137975723	0.014152390863707537	0.7829499061053758	0.9242585171290298
ARL6IP4	CTRL	CTRL		CTRL	CTRL	-0.02934682521163193	-0.021315206089165664	-0.038627970195188516	-0.02976333383199537	0.0986422776427809	0.020136980445672206	0.01725795881519142	-0.00819116811097397	0.009734590383296552	0.03170660376378966	0.03949792421529193	0.44295285463239753	0.7636205195428948
ARL6IP5	BRAF_UP	CTRL	_sig	CTRL_sig	BRAF_UP_sig	0.09916975149461099	0.08385206643991111	0.09059849323914004	0.09120677039122072	0.039606812369721744	0.018076471653748618	-0.026652282840787044	0.07238586231038947	0.021270017041117015	0.05116258462487057	-0.06993675335010369	0.024731271299811813	0.22778923259353573
ARL6IP6	BRAF_DOWN	CTRL		CTRL	BRAF_DOWN	-0.05181940757049264	-0.15548487573113595	-0.03209270335584369	-0.07979899555249076	0.15404843823890746	0.155084672962035	-0.21790585741411939	0.4308017858018105	0.1226602004499087	0.33366343137752025	0.20245919600239948	0.13052548638381797	0.46526375797590264
ARL8A	CTRL	CTRL	_sig	CTRL_sig	CTRL_sig	0.24715992612246582	0.41365148681617964	0.16349488968922554	0.2747687675426237	0.1613194184672354	0.31564716905070955	0.5680153134900868	0.7232751780828155	0.5356458868745373	0.2183731343825845	0.2608771193319136	0.04762910084986166	0.30816101966895265
ARL8B	CTRL	CTRL		CTRL	CTRL	-0.016411184113639492	-0.04609071063599727	0.06953449633806179	0.0023442005294750084	0.0657722754724066	0.12642332354506536	0.03043575716259986	0.004425631125972954	0.05376157061121273	0.06473381530536988	0.051417370081737725	0.3827004989065918	0.7221565407785723
ARMC1	CTRL	CTRL	_sig	CTRL_sig	CTRL_sig	0.17688613512158818	0.16288443189371854	0.2357471808470845	0.1918392492874637	0.0850275300344486	0.451025123552747	0.28359256145335554	0.32439433379866034	0.3530040062682543	0.11072885267676395	0.16116475698079058	0.029373984124148357	0.24508115999823563
ARMC10	CTRL	CTRL		CTRL	CTRL	0.26454012534552535	0.15781257608212923	0.15704462913679118	0.1931324435214819	0.122332892821992	0.43703266683687736	0.09438678570312202	0.3732935970715585	0.301571016537186	0.21310618879802945	0.10843857301570405	0.369537663058195	0.7138935807488931
ARMC5	CTRL	CTRL		CTRL	CTRL	0.791711522884021	0.43231186352421147	0.5880675302278323	0.604030305545355	0.1804014440535428	0.5360575371958979	1.0884662960053841	0.9716493745636399	0.865391069254974	0.2962648349627392	0.261360763709619	0.1670517656703375	0.5161592728506412
ARMC6	CTRL	CTRL		CTRL	CTRL	0.31048295236753637	0.1359701395030578	0.13068347069315744	0.19237885418791723	0.22494172184426242	0.13568808830171034	0.26479446232321996	0.19338648712069384	0.19795634591520805	0.08695872244237172	0.005577491727290829	0.9614442930322404	0.9894511431502688
ARMC7	BRAF_UP	CTRL		CTRL	BRAF_UP	0.5532343168462968	0.3750952942130782	0.9551821614772162	0.6278372575121971	0.29716540441289707	0.4706236450358056	0.8090464752884119	0.797469486849946	0.6923798690580545	0.20884877161095827	0.06454261154585739	0.6285691149914818	0.8611571854824019
ARMC8	CTRL	CTRL		CTRL	CTRL	0.16017199426893458	0.031622952477578486	0.00490074239224924	0.06556522971292078	0.1459760006602825	0.09997494187735904	0.17520888808742066	0.064787725073639807	0.11332385167947318	0.1070642336589948	0.04775862196655239	0.5941670790064718	0.8453195196239086
ARMC9	BRAF_UP	CTRL		CTRL	BRAF_UP	0.2663949893394639	0.005633576457973778	0.16596098604118426	0.14599651727954063	0.1781246593100418	0.1440129032623829	0.1355757033019079	0.23439598699733488	0.17132819785387524	0.0811949319605777	0.025331680574334596	0.7787786878178158	0.9221628067726957
ARMCX3	BRAF_UP	CTRL		CTRL	BRAF_UP	0.13612538332938676	0.045534283122918254	0.027476148204989392	0.06971193821909813	0.08432564787798448	0.20336010872374058	0.11369998929849981	0.1695760358816244	0.16221204463462158	0.06398382352546894	0.09250010641552346	0.09159238627368779	0.4066573132980868
ARMCX5	BRAF_DOWN	CTRL	_sig	CTRL_sig	BRAF_DOWN_sig	0.33161124281770576	0.2904995521647033	0.29552971452278276	0.30588016983506394	0.151608082399177	0.3752323719933374	0.9128371627976493	0.9166276158941707	0.7348990502283859	0.3159024631256072	0.4290188803933218	0.01915847135971449	0.20511231910241975
ARMH3	CTRL	CTRL		CTRL	CTRL	0.35361707003540815	0.1808683693726641	0.21820666565321994	0.2508973683537641	0.3283594049016938	0.3238493278100035	0.3685805673712602	0.5976613901450701	0.43003042844211126	0.24346238629969288	0.17913306008834723	0.3668144087122187	0.7126504955655503
ARMH4	BRAF_UP	CTRL		CTRL	BRAF_UP	-0.11354772212559569	-0.2882280151206782	0.04326899437773886	-0.11950224762284502	0.20974111257563244	-0.19844880214272412	0.07923564206854262	-0.0947652749459348	-0.07132614500670542	0.18973298254621523	0.048176102616139596	0.709171975251228	0.8964186559222714
ARMT1	CTRL	CTRL		CTRL	CTRL	0.12389598087131048	-0.12329084828792822	-0.08519761258825398	-0.028197493334957233	0.17444643680889482	-0.4728159993401473	-0.39035154200938815	0.16579364446088574	-0.2324579656295499	0.5345951550004713	-0.20426047229459268	0.4021613814774891	0.7361836940800127
ARNT	CTRL	CTRL		CTRL	CTRL	0.14270090870232038	0.39198942251617525	-0.03644258009146183	0.16608258370901127	0.25461357839914056	0.08799125423300999	-0.04312703145893908	0.1995990573169398	0.0814877600303369	0.28894391275213116	-0.08459482367867437	0.6636341321950008	0.8754523365310835
ARNT2	CTRL	CTRL		CTRL	CTRL	0.15951776382477054	0.11554073999200712	0.2530593675490391	0.17603929045527228	0.07056296312569232	0.0823250137432126	0.06318072155508402	0.233398439510873	0.12630139160305653	0.14460155481226916	-0.04973789885221572	0.4712066665467255	0.7812006999736913
ARNTL	CTRL	CTRL		CTRL	CTRL	-0.04476574621790145	0.14782672831797153	-0.12104764505792254	-0.005995554319284148	0.22497864431754233	0.21797643937794642	-0.06646025999006497	0.3750683077538202	0.17552816238056723	0.24274311964162704	0.18152371669985137	0.2947565523640239	0.6492098066598033
ARNTL2	BRAF_DOWN	CTRL		CTRL	BRAF_DOWN	-0.01650866014708555	-0.8072886187730312	-0.7933398290727355	-0.5390457026642841	0.5698259420791771	-0.5892578305612388	-0.2962600818146777	-0.9377326439390764	-0.607750185438331	1.4385045012220825	-0.06870448277404698	0.9219820359481009	0.9783434471442443
ARPC1A	CTRL	CTRL		CTRL	CTRL	0.08162416057111982	-0.11731374876228745	-0.088536458746225	-0.04140868231246421	0.22211139575312888	0.016769606121406336	-0.27119008317726034	0.05740644077287512	-0.06567134542765964	0.3377577526846147	-0.024262663115195423	0.8902581820545357	0.9648786391311603
ARPC1B	CTRL	CTRL		CTRL	CTRL	-0.04103766575597612	0.04670028847508889	-0.05106328877983376	-0.015133555353573663	0.11084229213523436	-0.01900278346264609	-0.05475748806096147	0.013689418445001366	-0.02002361769286873	0.05340794903179153	-0.004890062339295068	0.9297997675298046	0.9806651680267082
ARPC2	BRAF_DOWN	DOWN_TC_peaks		DOWN_TC_peaks	BRAF_DOWN	0.04714494591534485	-0.02188325108074797	0.0647607486760866	0.030007481170227824	0.07659973274629056	-0.00790303365982438	-0.036199864904878115	-0.019020007725479307	-0.02104096876339393	0.038858789419775164	-0.05104844993362176	0.17545342173851672	0.5278240277590474
ARPC3	CTRL	CTRL		CTRL	CTRL	-0.08893227025096315	-0.031370138350244624	-0.10316245578203934	-0.07448828812774903	0.12833922542362997	-0.004710451008546737	-0.1419101864762328	0.0475742634344796	-0.03301545801676665	0.15190479833124887	0.04147283011098238	0.6455126016412394	0.8693601034274498
ARPC4	CTRL	CTRL		CTRL	CTRL	0.2571588271405341	0.0957106434307989	0.020179620630453525	0.12434969706726218	0.14660333856478233	-0.006153462903097914	0.06855842796933218	-0.19003298473551494	-0.04254267322309357	0.16570287804607797	-0.16689237029035575	0.129688319949614	0.4638599887535005
ARPC5	CTRL	CTRL		CTRL	CTRL	-0.05731511100557353	-0.08443557214097862	-0.060040790776212015	-0.06726382464092139	0.07718105816987131	0.04144537832183681	0.01771365636028157	0.07812783474564204	0.045762289809253474	0.05968091430168593	0.11302611445017485	0.08305813013939761	0.38967814813488744
ARPC5L	CTRL	CTRL	_sig	CTRL_sig	CTRL_sig	0.10070893357355604	0.12184729301076999	0.1796466354991633	0.13406762069449643	0.05753588763495822	0.2914727711115478	0.7392664188047833	0.5516239396468823	0.5274543765210712	0.2440473994363333	0.39338675582657473	0.0019983026549688456	0.08302299742938844
ARPIN	CTRL	CTRL		CTRL	CTRL	-0.25395028379557183	-0.0613054281163882	-0.14690815665115453	-0.15405462285437155	0.24710692070301543	0.011898531339208429	-0.002101943400835027	0.25083863226680436	0.08687840673505927	0.4004126921775292	0.2409330295894308	0.28100577904939467	0.6371771083553651
ARPP19	CTRL	CTRL		CTRL	CTRL	0.03553319763155051	-0.03776715943205697	0.09655160690767142	0.031439215035721654	0.0927469570410279	0.1037225349111574	-0.050515254129907705	0.16224939096684413	0.07181889058269794	0.12259345288162542	0.04037967554697629	0.39352194672005875	0.7301961145549362
ARRB1	CTRL	CTRL		CTRL	CTRL	0.2024881427663119	0.34922290119011984	0.3791917979843741	0.3103009473136019	0.2326309830935792	0.15943903680792126	0.2669453376003571	0.00309513601423244	0.1431598368075036	0.18897326368283052	-0.1671411105060983	0.2346883893194667	0.5958574887486469
ARRB2	BRAF_DOWN	CTRL		CTRL	BRAF_DOWN	0.13074197455647935	0.236313906030157	0.15928939429447794	0.17544842496037144	0.13348857104594888	0.10510488858728867	0.2520345494599562	0.22481169769416207	0.19398371191380231	0.21671713198111484	0.018535286953430888	0.8689091929771557	0.9559445293152553
ARRDC1	CTRL	CTRL		CTRL	CTRL	0.38337883910856974	0.04723690827609263	-0.3924695808068993	0.012715388859254356	0.4019544678647147	0.19000679169268664	0.25127367889732627	-0.009422778693898144	0.1439525639653716	0.19660676608036115	0.1312371751061172	0.36559389710752194	0.7118200062892485
ARRDC2	CTRL	CTRL		CTRL	CTRL	0.1947129450575615	0.41259397102595496	0.7472119394036548	0.45150628516239044	0.279638684341599	0.8411191669834386	0.3428038379937493	0.8874766020936324	0.6904665356902734	0.4013141568619512	0.23896025052788297	0.30847922883256707	0.6657009917580001
ARRDC3	CTRL	CTRL		CTRL	CTRL	0.0877477621559655	0.14641753469618063	0.1908427495864492	0.1416693488128651	0.07470583440976818	0.23399621918006455	0.2431903061420843	0.2638580797173505	0.24701486834649977	0.09404171954100715	0.10534551953363466	0.1010736168827321	0.42238685338696025
ARSA	BRAF_UP	CTRL		CTRL	BRAF_UP	0.7204026005995652	-0.07635977143910884	0.8867772411059556	0.5102733567554707	0.5239543392450958	0.15355176911650073	0.20916141272838457	-0.2524479776585633	0.036755068062107335	0.2756066869982431	-0.4735182886933633	0.08642499653438954	0.3969508337217579
ARSB	CTRL	CTRL		CTRL	CTRL	-0.12390695903680186	-0.19278138918892043	-0.13270484288265003	-0.14979773036945743	0.1441935612723061	-0.2378182723682205	-0.3510209599294848	0.5743967501681418	-0.004814160709854501	0.5179125226298616	0.14498356965960293	0.4584011493460448	0.7735344090100834
ARSD	BRAF_UP	CTRL		CTRL	BRAF_UP	0.06798509927159721	0.1038782973706905	-0.024331407142764286	0.04917732983317447	0.14314994905036846	0.13007071815956678	0.0631717664858028	0.06395195556587605	0.08573148007041521	0.13070342972044163	0.03655415023724074	0.6872047409421973	0.8866015709678884
ARSJ	BRAF_DOWN	CTRL		CTRL	BRAF_DOWN	0.020478629887020528	0.2593267117137669	0.15909202150353788	0.1462991210347751	0.12001429901449219	0.237274244264186	0.29114482405878467	0.48693968539327614	0.3384529179054156	0.13159517880219657	0.19215379687064046	0.08447267408427803	0.3931280603236671
ARSK	CTRL	CTRL		CTRL	CTRL	0.19460168191533309	-0.6318093320794177	-0.13560779677333878	-0.19093848231247446	0.43627526194770905	0.05446471827155762	-0.07287126300662164	0.047889732617109194	0.00982772929401507	0.07988439414452371	0.20076621160648953	0.19023480472903542	0.5459805427345961
ARSL	CTRL	CTRL		CTRL	CTRL	0.17360201212054185	0.38112319844032794	0.20794441839605374	0.2542232096523078	0.20993976098631112	0.20416294197653306	-0.13207039500261036	0.27753540469414273	0.1165426505560218	0.2747901574789696	-0.13768055909628604	0.4057050554059047	0.740214166689678
ART3	BRAF_DOWN	CTRL		CTRL	BRAF_DOWN	-0.22154490410444747	-0.03315116444683152	-0.15264557981428278	-0.13578054945518725	0.19153830289790552	0.0884883950602407	-1.0247727023517577	0.27921101152795813	-0.21902443192118626	0.9468610917505836	-0.08324388246599904	0.8519910271081209	0.9496428949434814
ARV1	CTRL	CTRL		CTRL	CTRL	0.017621742727020356	-0.090185011781279	0.17444548203969157	0.03396073766181098	0.2963363211662665	0.12018145684054737	-0.08689009891401224	0.16451200063409158	0.06593445285354224	0.14327348306779256	0.03197371519173126	0.8107603402747969	0.9343128387405361
ASAH1	BRAF_UP	UP_CC_peaks		UP_CC_peaks	BRAF_UP	0.015780299789897485	-0.10177384704997161	-0.0193397124976723	-0.035111086585915476	0.09145309586624135	-0.175795278559222	-0.17954592267564598	-0.10629880001645922	-0.15388000041710906	0.10828403145964705	-0.11876891383119359	0.10302954723971368	0.42677529184110014
ASAP1	CTRL	CTRL		CTRL	CTRL	-0.032324645653803476	0.01838589749734066	0.08713064922626078	0.02439730035659932	0.07108005313540694	-0.04341203401799093	0.048617186585278985	0.14300195182478315	0.049402368130690405	0.11035385534768212	0.025005067774091082	0.5919673018369414	0.8441251385809264
ASAP2	CTRL	CTRL		CTRL	CTRL	-0.26578620248370644	-0.18101383436755186	-0.09996609188835401	-0.18225537624653743	0.11375553779492949	-0.2604851269427595	-0.34376719517127846	0.06530525614748231	-0.17964902198885188	0.25064739856710083	0.0026063542576855586	0.9808180312648194	0.9946925246056754
ASB1	CTRL	CTRL		CTRL	CTRL	0.29929338499917146	0.283174950627723	0.5104196894457491	0.36429600835754783	0.12706009583906952	0.4072739469145662	0.7891689356224346	0.38326670920945316	0.5265698639154847	0.28677730454814815	0.16227385555793683	0.26101187987561886	0.6207553038769947
ASB13	CTRL	CTRL		CTRL	CTRL	-0.030883122959664548	0.1297924121299265	0.46138569190791096	0.1867649936927243	0.2849538207143464	0.11280867225465006	-0.8098427381652293	0.7066183318734678	0.003194755320962861	0.9414608287509627	-0.18357023837176145	0.6567981143438717	0.873706923542377
ASB3	CTRL	CTRL		CTRL	CTRL	0.02487313373281752	0.1392412202832341	-0.09448701285098815	0.023209113721687824	0.11718925760459602	0.3255898363647666	-0.23202508121402327	0.26312314497045264	0.11889596670706533	0.30557710575306696	0.0956868529853775	0.49850754937840547	0.7953850968629581
ASB6	CTRL	CTRL		CTRL	CTRL	0.283692273308029	0.4698889549773491	0.20324233175647738	0.3189411866806185	0.2434787854932005	0.35282062252148155	0.634364719679045	0.5040252685358314	0.49707020357878595	0.14175836969455816	0.17812901689816746	0.11599008999171383	0.44427424355625333
ASB7	CTRL	CTRL		CTRL	CTRL	0.47772654808478454	0.26970602804478594	0.25079490471932087	0.3327424936162971	0.13818307843743177	0.40165072712759853	0.5002791865911591	0.48713913385846586	0.4630230158590745	0.06602075231610098	0.13028052224277742	0.14288518708589643	0.48026642605818065
ASB8	CTRL	CTRL		CTRL	CTRL	0.36267120410788145	0.10461238699255127	0.30974506115005757	0.25900955075016346	0.26390270843406105	0.3636526776504352	0.2585882576248534	0.24125246557567587	0.28783113361698814	0.09272188221489176	0.028821582866824694	0.7994550011423449	0.930791358623633
ASB9	BRAF_DOWN	CTRL		CTRL	BRAF_DOWN	0.13251274148152514	-0.1345394364047684	0.179749278718621	0.05924086126512593	0.1917863783711824	0.008232644043106793	0.04209822359137614	0.025033970878154656	0.02512161283754586	0.14778021647402917	-0.03411924842758006	0.7317372046515878	0.9052503733986336
ASCC1	CTRL	CTRL		CTRL	CTRL	-0.08277475720220515	0.14277037565255662	0.04149827377519126	0.033831297408514246	0.1412721170120743	0.18732209795428653	0.0808915781533892	0.23341739559219557	0.16721035723329045	0.1084041608111259	0.13337905982477619	0.1768240945842017	0.5298678099808327
ASCC2	CTRL	CTRL		CTRL	CTRL	-0.034513142492216924	0.160684984441837	-0.04846795654919711	0.025901295133474323	0.17573168834760078	0.10476438534124824	0.014468231260583463	0.09807991569971643	0.07243751076718272	0.15337844027502798	0.04653621563370838	0.6698905492326658	0.8784130036095006
ASCC3	CTRL	CTRL		CTRL	CTRL	0.1661857617171013	-0.027188075886858433	0.23484625097550837	0.12461464560191708	0.13588581201422759	0.12774101997916923	0.09674109901314508	0.3226073800393855	0.18236316634389993	0.1583760583118824	0.05774852074198285	0.46403541950880167	0.7770455854071325
ASF1A	CTRL	CTRL		CTRL	CTRL	0.33082428228175115	0.16955012687974036	0.08971895448489142	0.19669778788212763	0.19106049543339326	0.23215608976455007	0.45913239394881206	0.4140520669611664	0.36844685022484286	0.20024973151667075	0.1717490623427152	0.22830129774211733	0.5895457959119592
ASH1L	CTRL	CTRL	_sig	CTRL_sig	CTRL_sig	0.16476427170453853	0.13783283111631128	0.1707669689577323	0.15778802392619404	0.03231411279801285	0.34444084496301347	0.266168296513827	0.3406473600983406	0.31708550052506035	0.04602065750986479	0.15929747659886634	0.009046270847741063	0.14780688899214134
ASH2L	CTRL	CTRL		CTRL	CTRL	0.020520684499925668	0.002519913993740075	0.009935493747972684	0.010992030747212812	0.14688256167626532	0.016000415154997116	0.10675989777333939	0.10610027110834686	0.07628686134556112	0.09438108851599888	0.06529483059834831	0.42678554410440306	0.7537575082233431
ASIC1	CTRL	CTRL		CTRL	CTRL	0.25077034969723244	-0.27366654229464177	0.20066497025202812	0.05925625921820628	0.4834037069244949	0.12014824039419073	0.09700798302966993	0.1311123133548999	0.11608951225958686	0.11332157884200483	0.05683325304138058	0.7930645477097606	0.928715778904047
ASL	CTRL	CTRL		CTRL	CTRL	0.013833101029344045	0.1682896027869506	0.24321282319132054	0.1417785090025384	0.17791157056293838	0.02809340197667859	0.1962918277828607	0.1304524963510086	0.1182792420368493	0.12643795461324367	-0.023499266965689103	0.8045419230569267	0.9323469942395165
ASNSD1	CTRL	CTRL		CTRL	CTRL	0.1430027217313124	0.029756481800838574	0.2823789261548736	0.15171270989567487	0.17775475146027808	0.5341280509951051	0.43791985702018166	0.1342050059160537	0.3687509713104468	0.21467849778186737	0.21703826141477195	0.14657479315632113	0.4855993063894269
ASPH	CTRL	CTRL		CTRL	CTRL	0.05651599152576381	-0.024291327156845795	-0.010347967404008437	0.0072922323216365265	0.1087445794471674	0.03962217851662747	-0.12409548822190011	0.08592526825412236	4.8398618294990745e-4	0.12341475315162237	-0.006808246138686618	0.9138938940730273	0.9737891894002157
ASPHD1	CTRL	CTRL		CTRL	CTRL	0.14210699986387051	0.5191001449103749	0.034870577668498104	0.2320259074809145	0.2611574346992093	0.19405467409283492	0.12126269885287466	0.04796269850599816	0.12109335715056925	0.3625181422911096	-0.11093255033034523	0.5925524058746447	0.8445955839691858
ASPHD2	CTRL	CTRL		CTRL	CTRL	0.3761887781605001	0.4596503931961815	0.28479347048328274	0.37354421394665477	0.12932959880649375	0.36757664460597084	0.112003832633805	0.1861752128182332	0.22191856335266968	0.19399218914102992	-0.15162565059398508	0.17421612602870393	0.5268936690036556
ASPM	BRAF_DOWN	CTRL	_sig	CTRL_sig	BRAF_DOWN_sig	0.271142503367794	0.24215585558036212	0.42480624489506724	0.31270153461440775	0.10099290951964823	0.5642806905504838	0.5745546157146194	0.6940415383821714	0.6109589482157582	0.07380678943927989	0.29825741360135044	6.841111982563523e-5	0.03556147449200087
ASPRV1	CTRL	CTRL		CTRL	CTRL	0.366249950538094	0.24541652533538988	-0.1895711894911345	0.14069842879411648	0.45021523211178416	-0.04381205442674671	-0.05656228375871919	0.056818177778302004	-0.014518720135721308	0.2142787216288828	-0.1552171489298378	0.4981334636393365	0.7952362332093191
ASPSCR1	CTRL	CTRL		CTRL	CTRL	0.23949006592588454	0.10523368850623516	0.07411025582112285	0.13961133675108084	0.3298699160785521	0.2554612182410324	0.19957825472056562	0.13490959545478765	0.19664968947212855	0.17605860883668706	0.057038352721047715	0.7430901992323002	0.9100746032815574
ASRGL1	CTRL	CTRL		CTRL	CTRL	-0.13842397113933397	0.25830418336136723	-0.11661099790619084	0.0010897381052808117	0.2742768108200808	0.19656023456103744	0.12243974349883474	0.19168031485509507	0.1702267643049891	0.11131385083798974	0.16913702619970827	0.20365393976220664	0.5628801173054211
ASTE1	CTRL	CTRL		CTRL	CTRL	0.11217149536739944	0.13433459024108688	0.16236534377576467	0.136290476461417	0.06379575927350901	0.22504116188927908	0.2298146657841077	0.23650463701023194	0.23045348822787293	0.1197353919902971	0.09416301176645592	0.24332384354524442	0.6050494471727352
ASTN2	CTRL	CTRL		CTRL	CTRL	0.5551448760718989	-0.06297349281124004	-0.326309646502573	0.0552872455860286	0.49022500823784776	-0.2877042929015423	0.10025426073348515	0.08661117977821008	-0.03361295079661569	0.22260567460757683	-0.08890019638264429	0.7626343935655181	0.9175127981742569
ASXL1	CTRL	CTRL		CTRL	CTRL	0.315501010441403	0.24278962002426258	0.2990651917839132	0.28578527408319293	0.12105147724732893	0.3390194955044029	0.33975409686648994	0.36483242326379284	0.34786867187822856	0.02938675146480392	0.06208339779503565	0.2886515902828496	0.6443393974636721
ASXL2	CTRL	CTRL	_sig	CTRL_sig	CTRL_sig	0.1558731807497915	0.01664193751706961	0.12458158763792315	0.09903223530159475	0.07652603512058437	0.2691430901962446	0.23539586752686764	0.2822059631857591	0.26224830696962376	0.11460818167525202	0.16321607166802904	0.01746283186737838	0.19883997432477055
ATAD1	CTRL	CTRL		CTRL	CTRL	0.09169265309415355	-0.047034003155437425	0.0929393517208832	0.045866000553199775	0.11785905959949755	0.040991114959846246	-0.016137658785789585	0.05107150218784625	0.025308319453967637	0.08031331521442828	-0.020557681099232138	0.7636566753218024	0.918162457367048
ATAD2	BRAF_DOWN	CTRL	_sig	CTRL_sig	BRAF_DOWN_sig	0.2950602196081441	0.24654826230798932	0.3880192450810746	0.30987590899906936	0.10748631460080102	0.5961232176728166	0.41212223209155985	0.5312034694593184	0.5131496397412316	0.14142274341828714	0.2032737307421623	0.02074163661620647	0.21341317094540313
ATAD2B	CTRL	CTRL		CTRL	CTRL	0.30539524563931514	0.17793236227239526	0.250995812218164	0.2447744733766248	0.08968030791088485	0.2906987735067055	0.33427006478669274	0.25958318094591	0.2948506730797694	0.05419505278983023	0.0500761997031446	0.4001173995693332	0.7348808102707934
ATAD3A	BRAF_DOWN	CTRL		CTRL	BRAF_DOWN	0.19131570763561645	0.055119205990618786	7.729317179836215e-4	0.08240261511473962	0.1708755140721	0.13849179021839123	0.14192183697414892	-0.18484176901153931	0.031857286060333605	0.1890412412872092	-0.05054532905440602	0.5811543750137762	0.8400468466315015
ATAD3B	CTRL	CTRL		CTRL	CTRL	0.18805969063098862	0.177744708980121	-0.049831482307995924	0.10532430576770457	0.16264048202522235	0.35458355652990725	0.26764482928415156	0.2756414427820896	0.2992899428653828	0.1905786616105818	0.19396563709767822	0.1858723698851719	0.5407344742425643
ATAD5	BRAF_DOWN	CTRL	_sig	CTRL_sig	BRAF_DOWN_sig	0.20672079049802186	0.10093198548285472	0.19375152333804208	0.16713476643963954	0.06080419382236048	0.40823624764111743	0.3419509818216873	0.5109531480203136	0.4203801258277061	0.1355778964318572	0.2532453593880666	0.018463618729423335	0.20369474484938255
ATE1	CTRL	CTRL	_sig	CTRL_sig	CTRL_sig	0.06174990074482885	0.16315734096980405	0.4097636003010734	0.21155694733856875	0.18249087838825037	0.06307683832347946	-0.0650156826584138	0.13509137131668578	0.044384175660583815	0.10598469127766724	-0.16717277167798494	0.029180170746774182	0.24408585959959633
ATF1	CTRL	CTRL	_sig	CTRL_sig	CTRL_sig	0.14021044944379327	0.15743544722401026	0.13298919598823938	0.14354503088534765	0.035935347391907416	0.4823212893197826	0.4574607265806977	0.41631605950228456	0.45203269180092165	0.1379988403055223	0.308487660915574	0.003535031826276869	0.10540339640571482
ATF2	CTRL	CTRL	_sig	CTRL_sig	CTRL_sig	0.06408110374416465	0.013635728676454427	-0.06994254031151363	0.0025914307030351427	0.07944282268877136	0.31913011377228206	0.4631609963118949	0.07857069986877228	0.28695393665098307	0.20259729984916267	0.28436250594794793	0.008490854438804898	0.14439830016628205
ATF3	BRAF_UP	CTRL		CTRL	BRAF_UP	1.2887771407131923	0.424753850112887	0.9409809610981508	0.8848373173080768	0.43581129080975006	0.7703579812922448	0.6533967574054261	0.7047848934014274	0.7095132106996994	0.06130767012680616	-0.17532410660837738	0.21687154747869114	0.5767137290281513
ATF4	CTRL	CTRL		CTRL	CTRL	0.5099434680527068	0.4776680533950145	0.7531569589654048	0.5802561601377086	0.185449538031758	0.7103969027267251	0.6081004992937304	0.6513825453598461	0.6566266491267672	0.10380784011923627	0.07637048898905857	0.42956683219767844	0.7545292113869662
ATF5	BRAF_UP	CTRL		CTRL	BRAF_UP	0.1747213837072213	0.2595848280112305	0.2735378722993452	0.23594802800593231	0.1842347185786627	0.3520173353174132	0.16454406277937506	-0.09026038083791266	0.14210033908629185	0.22236847349265354	-0.09384768891964046	0.44747373623690234	0.7663036307581313
ATF6	CTRL	CTRL		CTRL	CTRL	0.1998834987525054	-0.15630132940911504	0.12463460500153559	0.056072258114975314	0.22300235862256113	0.07811472699838551	0.1732598803343835	0.12087543428653613	0.12408334720643503	0.06423441239166852	0.06801108909145973	0.5458385623595043	0.8189227992849075
ATF7	CTRL	CTRL		CTRL	CTRL	0.25416746280933833	0.14991926472318176	0.15069229842759319	0.18492634198670443	0.14415637953464383	0.15530391264076945	0.0668365143791789	0.15128210988190569	0.12447417896728467	0.11145258116436665	-0.060452163019419754	0.5303123794918001	0.8106147471678345
ATF7IP	CTRL	CTRL	_sig	CTRL_sig	CTRL_sig	0.09679554557942417	0.36694407485377856	0.22986478955475903	0.23120146999598726	0.15693679189490695	0.43110569696113415	0.3813423341909412	0.6243266261695686	0.47892488577388137	0.12859821151469925	0.24772341577789408	0.02726342056909268	0.2351854933366822
ATF7IP2	CTRL	CTRL		CTRL	CTRL	0.054063831102948795	0.2313511739428633	0.08900291975339131	0.1248059749330678	0.18075912013665157	0.6849639435939998	0.26458849288931047	0.1959514114105889	0.38183461596463303	0.281624956535346	0.2570286410315652	0.17260904739042016	0.5255838935206535
ATG10	CTRL	CTRL		CTRL	CTRL	-0.0596207461790824	0.5224603358608133	0.34521629631506895	0.2693519619989333	0.3102304025328815	0.1600056469942819	0.10174619467510342	0.13368857338989704	0.13181347168642746	0.1815191949822366	-0.13753849031250587	0.4160834096503443	0.7473094650081064
ATG101	CTRL	CTRL	_sig	CTRL_sig	CTRL_sig	0.48740483001489976	0.5003533032114406	0.405529457984391	0.46442919707024377	0.054047269819309886	0.8032818278480492	0.755842244280591	0.6682486309630458	0.7424575676972287	0.07557321807229207	0.27802837062698493	2.3248681061064697e-5	0.02885451928191392
ATG12	CTRL	CTRL		CTRL	CTRL	0.2900522656170361	0.10932501281943834	0.25738313592311124	0.21892013811986188	0.2342339965912249	0.22445535215658777	0.16387845549072602	0.16550611780728708	0.18461330848486696	0.09030097019776975	-0.03430682963499494	0.7558557589436002	0.913948361410789
ATG13	CTRL	CTRL		CTRL	CTRL	0.04225286450977401	-0.06439478143609374	-0.11780423718239341	-0.04664871803623771	0.09014947504355515	-0.12327537086266833	-0.0755944914293786	-0.06842704265318084	-0.08909896831507592	0.07026596792512509	-0.04245025027883821	0.5002026169840524	0.7962229670724101
ATG14	BRAF_UP	CTRL		CTRL	BRAF_UP	0.46481448725485275	0.44749102361631	0.6358272113830621	0.5160442407514082	0.11164628218773251	0.4997925174591382	0.598015007563393	0.674909833167151	0.5909057860632274	0.10794250702298003	0.07486154531181918	0.14023800959583937	0.47713490575973455
ATG16L2	CTRL	CTRL		CTRL	CTRL	0.08517753394967909	0.8508270940720712	0.011687006354134166	0.31589721145862815	0.7359187898728432	0.16965267686067714	0.17300764246991016	0.35377693976039726	0.23214575303032817	0.23648051338749587	-0.08375145842830001	0.8126912021741034	0.9351270073457728
ATG2A	CTRL	CTRL		CTRL	CTRL	0.16615750516102334	0.23389893741344933	0.26232927833086656	0.22079524030177974	0.15712666483462284	0.47755980306979573	0.18350188359710287	0.27291584019588544	0.3113258422875947	0.17711010015358825	0.09053060198581493	0.47236983490268825	0.781693348458132
ATG2B	CTRL	CTRL		CTRL	CTRL	-0.06298237765931206	-0.05299503089186668	0.031432235396774616	-0.028181724384801377	0.17002581589327165	0.14677335600846494	-0.045760883702144345	0.20035570960237012	0.10045606063623023	0.162446159232793	0.12863778502103163	0.21311691278072348	0.5737197238067883
ATG3	CTRL	CTRL	_sig	CTRL_sig	CTRL_sig	0.07449337282976994	-0.08139282334203748	-0.0708163579181583	-0.025905269476808615	0.1723630190995441	0.29992606861649235	0.10462534361332683	0.34858345311393535	0.25104495511458486	0.1482568316677941	0.27695022459139346	0.016249137101727866	0.19411704161971388
ATG4A	CTRL	CTRL		CTRL	CTRL	0.6060822004832427	0.013024424652874372	0.24125614140806262	0.2867875888480599	0.32479980728912294	-0.014117705865378102	-0.0561956456429316	0.19751952465247466	0.04240205771472165	0.1957897204872413	-0.24438553113333825	0.14216159957299768	0.4793175891388619
ATG4B	CTRL	CTRL		CTRL	CTRL	0.21333302767680795	0.056904289590374996	0.22937129385863808	0.166536203708607	0.14681645112306335	0.13014398055785623	0.12063111575622529	0.04754929115067689	0.09944146248825281	0.052540813629877725	-0.06709474122035419	0.45093835296429474	0.7684161312782194
ATG4C	CTRL	CTRL		CTRL	CTRL	0.11657314002320873	0.02742486921085538	-0.07549312861813258	0.022834960205310513	0.09700442630622624	0.248277149737677	0.3266271769833773	0.38405221000566303	0.3196521789089058	0.33476991939534684	0.2968172187035953	0.111030223247671	0.43935257672394984
ATG4D	CTRL	CTRL	_sig	CTRL_sig	CTRL_sig	0.06854126906395595	0.002467210940879455	0.006844160519180124	0.02595088017467185	0.17003040010966397	0.26076451756010566	0.3112555845184706	0.2897343085180584	0.2872514701988782	0.07686809848121837	0.26130059002420636	0.030976677336263147	0.2515663224942036
ATG5	CTRL	CTRL		CTRL	CTRL	0.12471288996498592	-5.647329891342937e-4	0.021258987559615264	0.04846904817848897	0.15861194904993092	0.14939485421372772	0.3629825429895297	0.14479876065903646	0.21905871928743131	0.1285827090445491	0.17058967110894233	0.12054602586441397	0.4501288058776913
ATG7	CTRL	CTRL		CTRL	CTRL	0.21917498415468217	0.11323680089543862	0.12000528717923596	0.15080569074311892	0.07170390849700342	0.04042943218911589	0.07971458162261366	0.2150235556692514	0.11172252316032699	0.23864338442598237	-0.039083167582791935	0.7306235632751732	0.904646634213642
ATG9A	CTRL	CTRL		CTRL	CTRL	0.1337504409220314	0.06535952046533308	0.0775322581713562	0.09221407318624023	0.038514362626510354	0.0426916185129749	0.01696849976214924	-0.10850630331065042	-0.016282061678508757	0.10754943961425527	-0.10849613486474897	0.084857555616485	0.3944775817670056
ATIC	BRAF_DOWN	DOWN_TC_peaks		DOWN_TC_peaks	BRAF_DOWN	0.061162842989661924	-0.010164815672374946	0.15128443531012264	0.06742748754246987	0.09172490972051948	0.18948082044530862	0.1539486961971593	0.06862851033265818	0.13735267565837536	0.09193553392271762	0.0699251881159055	0.32515209083938373	0.6789558590839623
ATL1	BRAF_UP	CTRL		CTRL	BRAF_UP	0.06978720787764986	0.766378381332904	0.05925843845679733	0.2984746758891171	0.5132549807170876	0.28041627581522066	0.30305529318318175	-0.23474478909497729	0.11624225996780838	0.329356484558605	-0.18223241592130868	0.4006145081388116	0.7352498061571646
ATL2	CTRL	CTRL		CTRL	CTRL	0.35733148587260044	0.30505362726734875	0.23871445544863643	0.30036652286286186	0.15535648654184306	0.25002357725454644	0.24512170952086454	0.5763367077721857	0.35716066484919895	0.23305855468987316	0.056794141986337074	0.6792041285257606	0.8829643700561353
ATL3	BRAF_UP	CTRL		CTRL	BRAF_UP	-0.10791065427633129	0.08149312481852941	0.12516697515235847	0.03291648189818553	0.1340790051978246	-0.0032008369645544626	0.1726691729260801	-0.0027968412083203683	0.055557164917735095	0.10455439771885122	0.022640683019549565	0.7199012251441375	0.9004309239998813
ATM	CTRL	CTRL		CTRL	CTRL	0.07347655462248351	-0.12615865735052278	0.12327247474255004	0.023530124004836922	0.13338254435333896	0.04420545392622885	-0.04511547650158222	0.06321852814959025	0.020769501858078954	0.20677877013793533	-0.002760622146757964	0.9775870846572614	0.9938752283969796
ATN1	CTRL	CTRL		CTRL	CTRL	0.2589623109229609	-0.17062446645683876	0.4196278481648287	0.1693218975436503	0.32663544864599275	0.28199653053879487	0.08302130012405882	-0.11699076658855026	0.0826756880247678	0.21941232878446223	-0.0866462095188825	0.5919665719944069	0.8441251385809264
ATOH8	CTRL	CTRL		CTRL	CTRL	0.24521933179363453	0.6438186865171167	0.8005488742353991	0.5631956308487167	0.28835349792268894	0.7873419783769301	0.6213624214271438	0.6611419089371382	0.6899487695804041	0.09208216510725903	0.12675313873168725	0.3223224327598011	0.6770541275382743
ATOX1	BRAF_DOWN	CTRL		CTRL	BRAF_DOWN	0.07416555225963378	0.0395582895615122	7.910321424527064e-4	0.0381716246545329	0.12512945936758754	0.042672742443611855	0.08977118648931398	-0.005317634757102675	0.042375431391941054	0.06181005528308818	0.004203806737408153	0.9478747772046068	0.9855250788271113
ATP10B	CTRL	CTRL		CTRL	CTRL	0.07915573938662304	0.09140678142077137	0.12142653346254918	0.09732968475664786	0.10968516011549545	0.037772305547019276	0.11584701878208782	0.15621746959722563	0.10327893130877758	0.06021936841244755	0.005949246552129708	0.9113733976738914	0.9724907539499266
ATP10D	BRAF_UP	CTRL		CTRL	BRAF_UP	-0.2330379580482811	0.10575858131246421	0.07098201841932424	-0.01876578610549755	0.19155821674883233	-0.1389759689477225	0.22569993559312046	0.15674544272187826	0.08115646978909208	0.2368573456135214	0.09992225589458963	0.1866580408070947	0.5417502739472796
ATP11A	CTRL	CTRL		CTRL	CTRL	-0.19204105388615253	-0.008851321333190236	0.05749532987505074	-0.04779901511476401	0.18581159516168827	-0.051370841241921164	-0.08010892588422736	0.009167405190082648	-0.04077078731202195	0.15087622821207353	0.007028227802742055	0.9440394032753086	0.9845973986471155
ATP11B	CTRL	CTRL		CTRL	CTRL	-0.02987138116812879	-0.11782513822084567	0.04352910245375883	-0.03472247231173854	0.2150163644724185	0.1402126512218904	-0.21523273144421773	-0.12134016889538518	-0.06545341637257084	0.19180275772518351	-0.030730944060832294	0.8258855003558028	0.9401195543629495
ATP11C	CTRL	CTRL		CTRL	CTRL	0.17444035200715138	0.0213840934700487	-0.03843850090299252	0.05246198152473586	0.1463117186933317	-0.014049345784810513	0.0703398071867296	0.14872255654235697	0.06833767264809201	0.17425976927890588	0.015875691123356156	0.9008138764456952	0.9680546376230372
ATP13A1	CTRL	CTRL		CTRL	CTRL	0.32465470452294215	0.22705195640742057	-0.1707891302799453	0.1269725102168058	0.2658895970697856	0.015678836981523656	0.04834799882737355	-0.06886674302457306	-0.0016133024052252948	0.0849726203587225	-0.12858581262203111	0.3810060846893975	0.7216415107073646
ATP13A3	CTRL	CTRL		CTRL	CTRL	-0.06667286423938677	-0.11610869576610418	-0.05792967512181964	-0.0802370783757702	0.10218124028818831	-0.18939840401606062	-0.06539131984628255	0.10237370753850089	-0.050805338774614094	0.15222801777826192	0.02943173960115611	0.7513212367923674	0.912825012094526
ATP1A1	BRAF_UP	CTRL		CTRL	BRAF_UP	-0.01633959719988052	0.07559788915027976	0.03912320468261867	0.03279383221100597	0.05158830599457628	0.008517108761343936	0.018390769837476863	-0.09173715932450988	-0.02160976024189636	0.06581759848965296	-0.054403592452902334	0.18896341589254742	0.5449369028164691
ATP1B1	BRAF_UP	CTRL		CTRL	BRAF_UP	0.08981865335545311	-9.071720445740367e-4	0.1502614765781148	0.07972431929633128	0.11339802051375392	0.04766925643678698	0.046289151324548486	0.1012537293128234	0.06507071235805297	0.03219973980749673	-0.014653606938278326	0.754282087991133	0.9129912046402487
ATP1B3	BRAF_DOWN	DOWN_TC_peaks		DOWN_TC_peaks	BRAF_DOWN	0.029293040606886322	-0.015791026338545976	0.07893684414428599	0.030812952804208777	0.0831598427909259	0.13550043321622185	0.040857784478864526	0.19126435118310825	0.12254085629273154	0.09607933177522558	0.09172790348852275	0.17338403793842005	0.5260388968079507
ATP2A2	CTRL	CTRL		CTRL	CTRL	-0.06535981260070217	0.045962507254361226	-0.06238473828070608	-0.027260681209015675	0.21444499878685358	-0.011799172634374237	0.036115395621148495	0.18615613705380424	0.0701574533468595	0.1447159490929368	0.09741813455587517	0.399128567165169	0.7341934079618124
ATP2B1	CTRL	CTRL	_sig	CTRL_sig	CTRL_sig	0.07660620380880362	0.0869524818034042	0.08390003609443342	0.0824862405688804	0.05418114643684389	0.2301461957969895	0.116698872222119	0.14511279591685983	0.16398595464532278	0.0590897528843902	0.08149971407644238	0.049960184643125564	0.3151189385043465
ATP2B4	BRAF_UP	CTRL	_sig	CTRL_sig	BRAF_UP_sig	0.008619801351191992	0.09388539884848536	0.09982549238732606	0.0674435641956678	0.05217215440991535	0.007534274980167006	0.020662282323343488	-0.006376439012972886	0.007273372763512535	0.023158135963467868	-0.06017019143215527	0.026311242465855277	0.23350181541051837
ATP2C1	CTRL	CTRL		CTRL	CTRL	0.0887035834666336	-0.008568550913596932	0.03564886819278963	0.0385946335819421	0.15686889415710253	-0.056221471420337	0.021913601075548322	-0.013127161577145111	-0.015811677307311263	0.0952612942284497	-0.054406310889253365	0.5343435035644615	0.8132275669668207
ATP5F1A	CTRL	CTRL		CTRL	CTRL	0.03601992461237108	-0.10646066720790551	-0.08148657635783359	-0.05064243965112267	0.10497684257964826	-0.12881892530008107	-0.181270383307279	0.07089786422009518	-0.07973048146242162	0.15186943615402498	-0.029088041811298947	0.6851695776267179	0.8855830169559596
ATP5F1B	BRAF_UP	CTRL		CTRL	BRAF_UP	-0.06088624485673394	-0.0450956660694428	-0.05335757337810719	-0.0531131614347613	0.08930250268055984	-0.07934920970584691	-0.09729997596261594	-0.06997055539893363	-0.08220658035579884	0.040615949154093035	-0.029093418921037523	0.5198660725891938	0.8064099210872245
ATP5F1C	CTRL	CTRL		CTRL	CTRL	-0.0880129463173146	-0.20256835467764958	-0.15034043976661848	-0.14697391358719422	0.3220122620609952	-0.17319450171801748	-0.5068782073599484	0.10293049009378688	-0.19238073966139296	0.3869859950689098	-0.04540682607419875	0.8290847185738978	0.9411206322991004
ATP5F1D	CTRL	CTRL		CTRL	CTRL	-0.13635536449952773	-0.017385944699772393	0.001498290444484629	-0.050747672918271834	0.13309182148122253	-0.08195379466857389	0.07360362450044607	-0.23465008373394558	-0.08100008463402447	0.17116965374041643	-0.03025241171575263	0.722878550116433	0.9012352778356176
ATP5F1E	CTRL	CTRL		CTRL	CTRL	-0.24334216466533007	-0.11433885518634014	-0.12287807461328043	-0.16018636482165022	0.09345335033739441	-0.2278392734414493	0.011550205928311963	0.09985065631967757	-0.038812803731153256	0.6645901517057298	0.12137356109049696	0.711919228927143	0.8976046826308659
ATP5MC1	BRAF_UP	CTRL	_sig	CTRL_sig	BRAF_UP_sig	0.10611550109963121	0.09519146926955557	0.08596153888697469	0.09575616975205382	0.07775030485727874	-0.07760955963615034	-0.0018646665420985406	-0.0589089213259379	-0.04612771583472892	0.052111120270384295	-0.14188388558678275	0.037873262431201635	0.27917121208567264
ATP5MC2	CTRL	CTRL		CTRL	CTRL	0.06803932369533279	0.07776852800056734	0.038196690877867694	0.06133484752458927	0.024722127113261237	0.05954076332410152	0.025524198963538927	0.044103661626081175	0.04305620797124054	0.021598376378135192	-0.018278639553348738	0.2911445771233435	0.6469079206908962
ATP5MC3	BRAF_UP	CTRL		CTRL	BRAF_UP	-0.08764644161990909	-0.015102884774834596	-0.03548339500752375	-0.04607757380075582	0.09070646001837462	-0.02509975985574185	-0.043985517141225464	0.14023730468888976	0.023717342563974144	0.10778909643906447	0.06979491636472995	0.28704982051883177	0.643315438358476
ATP5ME	CTRL	CTRL		CTRL	CTRL	0.14183050746938286	0.09872806812586782	0.24675788628883127	0.16243882062802734	0.15122105291700114	0.17800865263868254	0.18672751723520137	0.22739146998503929	0.1973758799529744	0.16427911290790803	0.03493705932494705	0.7388874597402825	0.9088653765455935
ATP5MF	CTRL	CTRL		CTRL	CTRL	0.15283208259268966	-0.027297656101972247	0.16409040987848655	0.09654161212306797	0.16778188520217313	0.125835774670104	0.049496217758804445	-0.1467290431451632	0.009534316427915086	0.15376722991160877	-0.08700729569515289	0.38802068100294196	0.7259878367199967
ATP5MG	CTRL	CTRL		CTRL	CTRL	-0.06831497418189583	0.05183567075528497	0.1476929902268766	0.04373789560008858	0.11032575105463138	0.08134077159981776	0.17756243199566957	0.25989401391772526	0.17293240583773753	0.1256728498770383	0.12919451023764894	0.08152745405099257	0.3862051962177029
ATP5MGL	CTRL	CTRL		CTRL	CTRL	-0.02310779118927217	0.013002359472335301	0.529434588264426	0.17310971884916304	0.5055868321654828	-0.21255122680937227	-0.48197648732985726	-0.29862288509670465	-0.33105019974531136	0.33761132414691086	-0.5041599185944745	0.08254386835482394	0.38867985244941533
ATP5MJ	CTRL	CTRL		CTRL	CTRL	0.008290459852474522	0.05668784954781779	0.12082314221121396	0.06193381720383542	0.09103321513652869	0.02058078024065105	0.03895246461756768	0.03828993974544448	0.03260772820122107	0.040023438728099915	-0.029326089002614356	0.5523992642178167	0.8222399801112209
ATP5MK	CTRL	CTRL		CTRL	CTRL	-0.014218519746158398	-0.18955574581566856	-0.09817013539581723	-0.10064813365254807	0.1488778955883609	-0.1981420273108504	-0.33619278959234283	-0.05402690345572342	-0.19612057345297224	0.25196641439152173	-0.09547243980042416	0.42984370144937833	0.7545292113869662
ATP5PB	CTRL	CTRL		CTRL	CTRL	-0.10008013674081068	-0.028954674783576568	-0.13762450704063744	-0.0888864395216749	0.15823036869067328	-0.08038298790590079	-0.11113755049938807	0.05067629911478973	-0.04694807976349971	0.10157890275543016	0.041938359758175184	0.6364719379045782	0.8648597059606621
ATP5PD	BRAF_UP	CTRL		CTRL	BRAF_UP	0.04212595942620938	-0.2504502207469596	-0.12818449013435249	-0.11216958381836757	0.2594330904672004	-0.13560930396235346	-0.5979027150291993	0.01924686377834786	-0.23808838507106833	0.37823834580056137	-0.12591880125270077	0.4813510249224049	0.7874994770892335
ATP5PF	BRAF_UP	CTRL	_sig	CTRL_sig	BRAF_UP_sig	-0.014958819327034942	0.033620405843801125	0.12091825253433743	0.046526613017034535	0.06885599784849916	-0.055103457496777565	-0.10800852425289131	0.044281267072063556	-0.03961023822586844	0.07772963807301694	-0.08613685124290298	0.03484636051240022	0.26792945883677083
ATP5PO	BRAF_UP	CTRL		CTRL	BRAF_UP	-0.06215334822027458	0.08448837303926768	0.05707628427111121	0.026470436363368103	0.0818056329618693	0.03093312949418785	0.04468573664597003	0.08935240667420019	0.05499042427145269	0.0527485336627138	0.028519987908084587	0.40629944382988015	0.740308064452415
ATP6AP1	BRAF_UP	CTRL		CTRL	BRAF_UP	0.028475070249474405	0.10013683213602169	0.13510080160995408	0.08790423466515007	0.12533224073952207	0.16858919801014496	0.2288850106609144	0.17463239475005055	0.19070220114036995	0.10225918486499075	0.10279796647521991	0.18802612990547726	0.5441304120756292
ATP6AP1L	CTRL	CTRL		CTRL	CTRL	0.23819619994859928	0.09664404385332248	-0.16746907100558078	0.05579039093211366	0.2905857848480612	0.02485031844299848	-0.11045374609853043	0.21877615159905928	0.04439090798117577	0.2944178508462503	-0.011399482950937883	0.9527123778195447	0.9861669457626898
ATP6AP2	BRAF_UP	CTRL		CTRL	BRAF_UP	0.01471664631600722	-0.015397003075212055	-0.015135494099283664	-0.005271950286162834	0.08605016533010534	-0.0023686119193838872	-0.1032968455960235	-0.013687364684837701	-0.039784274066748365	0.06882372237309758	-0.034512323780585524	0.5414283122792983	0.8169234205504855
ATP6V0A1	BRAF_UP	CTRL		CTRL	BRAF_UP	0.3225395670602529	0.06944029881057119	0.2545435355313432	0.21550780046738907	0.22933739097064482	-0.08641681829561565	0.24162091558627422	-0.005667186381095116	0.04984563696985448	0.2357855634253554	-0.1656621634975346	0.3371522182671073	0.6904975987286414
ATP6V0A2	CTRL	CTRL		CTRL	CTRL	0.029715700660859802	0.015547985203707197	0.19827268907210555	0.08117879164555751	0.10392906837742301	0.040686125163732476	0.24247832650917084	-0.09170900506621517	0.06381848220222938	0.16875482085292867	-0.017360309443328135	0.8471722076631716	0.9478326464947513
ATP6V0A4	BRAF_DOWN	CTRL		CTRL	BRAF_DOWN	-0.21095907502394673	0.18644695123339317	-0.09140704474853394	-0.0386397228463625	0.28461130870885015	0.0678319422352009	0.4959285626049053	0.7100026692937342	0.42458772471128015	0.6272211361706377	0.4632274475576426	0.21810107680843635	0.5768581757141621
ATP6V0B	CTRL	CTRL		CTRL	CTRL	0.10297583880238809	0.09461084357205868	-0.04604407674485935	0.050514201876529136	0.15019091728418982	-0.032755695906857646	0.07497284541161922	-0.0828314052809399	-0.013538085258726101	0.1480587651781908	-0.06405228713525524	0.4865653339704358	0.7893966014693556
ATP6V0C	CTRL	CTRL		CTRL	CTRL	0.07682768329715356	0.06572075835991828	0.16127267293051667	0.1012737048625295	0.1461038910845167	0.059085753651816675	0.08370499448460075	-0.11419607578800667	0.009531557449470256	0.18259691191603883	-0.09174214741305925	0.4274531009552398	0.7538691825155289
ATP6V0D1	CTRL	CTRL		CTRL	CTRL	0.2079076386386374	0.11446632286002284	0.10589487931085875	0.14275628026983966	0.11121913603252148	8.614760485534806e-5	0.09471024468552444	0.12562750462265102	0.0734746323043436	0.10233012066786058	-0.06928164796549606	0.46180710389618707	0.7759828625123103
ATP6V0E1	BRAF_UP	CTRL		CTRL	BRAF_UP	0.15362174562517156	0.061834718163061284	0.1509479861001651	0.12213481662946599	0.08605675566594176	0.09160075772487061	0.15744751967392312	0.09054139564375537	0.1131965576808497	0.039858731213211825	-0.008938258948616287	0.8455224357055019	0.9470042035104261
ATP6V0E2	BRAF_UP	CTRL		CTRL	BRAF_UP	0.18165882380153633	0.05873154535144079	0.09429818744383378	0.11156285219893697	0.07113232537498003	0.045609335042712244	0.16711652920869402	-0.06770529909135303	0.04834018838668441	0.11802768075762671	-0.06322266381225257	0.3073842530823019	0.6647733642724946
ATP6V1A	CTRL	CTRL		CTRL	CTRL	0.04652106539747158	-0.08575213236084481	0.035809681609891356	-0.0011404617844939582	0.07475381420743854	0.008789669527566431	-0.12872996844907098	0.034033933719307415	-0.028635455067399042	0.13168997585968445	-0.027494993282905084	0.6454427476952665	0.8693601034274498
ATP6V1B2	CTRL	CTRL		CTRL	CTRL	1.8858214528486017e-4	0.15659273789632422	0.035484714293372785	0.06408867811166062	0.1939149106378262	0.25809681147899144	0.21317194824826532	0.2579584872149334	0.24307574898073006	0.08639568735928682	0.17898707086906945	0.0923079191387566	0.4073380771917016
ATP6V1C1	CTRL	CTRL	_sig	CTRL_sig	CTRL_sig	-0.10552626905888596	-0.05752694325006787	0.09563985222598326	-0.02247112002765686	0.10663808564551164	0.061624070198194464	-0.015535526320290365	0.2432009151180901	0.0964298196653314	0.14275757143458265	0.11890093969298826	0.018193256760031324	0.2027394459824366
ATP6V1D	BRAF_UP	CTRL	_sig	CTRL_sig	BRAF_UP_sig	0.022346671042111358	-0.01385004909399434	-0.001538593127985037	0.002319342940043994	0.04415240732883319	0.06320810861045906	0.06618862975794983	0.08511430890620386	0.0715036824248709	0.03563414282853905	0.06918433948482691	0.027943984490201287	0.23918605345104185
ATP6V1E1	CTRL	CTRL	_sig	CTRL_sig	CTRL_sig	-0.06842507294201577	0.03267418286904614	0.038485533397886004	9.11547774972119e-4	0.06034882870058716	0.0953487600937955	0.12518826899648505	0.11499142161319445	0.11184281690115833	0.05888225308937234	0.11093126912618621	0.022707583919406846	0.2192077758710021
ATP6V1E2	BRAF_DOWN	CTRL		CTRL	BRAF_DOWN	-0.019072677201268706	0.21901868133846364	0.001330220768144829	0.06709207496844657	0.14715296770486985	-0.0922270189464299	0.04202311358726725	0.2209309197223423	0.05690900478772655	0.16436860097490294	-0.010183070180720032	0.9165520539416512	0.9750756420764167
ATP6V1F	CTRL	CTRL		CTRL	CTRL	0.1286911506985477	0.12903291905673395	0.0956624871152841	0.11779551895685525	0.10844516982268491	0.06096955911024962	0.03111286122524593	-0.07546967905726011	0.005537580426078482	0.12789210877505386	-0.11225793853077676	0.1929181160288737	0.5497944816448586
ATP6V1FNB	BRAF_UP	CTRL		CTRL	BRAF_UP	0.2831848494979196	-0.30980845470467056	-0.4820612409301611	-0.16956161537897071	0.7865475806564126	-0.25676406920883743	-1.0875347403093534	1.150651034930024	-0.06454925819605555	1.1315232596297151	0.10501235718291516	0.8500695211983416	0.9487792576414492
ATP6V1G1	BRAF_UP	CTRL		CTRL	BRAF_UP	0.08622174308814781	0.10036328801082763	0.08340919232535575	0.08999807447477706	0.04467586259105086	0.11765201799230804	0.0747923333231875	0.17613113296055238	0.12285849475868263	0.07683816506228802	0.03286042028390556	0.5311433126462592	0.8107625102919046
ATP6V1H	CTRL	CTRL		CTRL	CTRL	0.02031384409791794	-0.1394528658822126	-0.3011554104934444	-0.1400981440925797	0.19275153796957956	0.0994792845664282	-0.08174069213762311	-0.033734855320892876	-0.005332087630695929	0.10893730582446445	0.13476605646188378	0.11702340670701121	0.4454911455541058
ATP7A	BRAF_UP	CTRL		CTRL	BRAF_UP	-0.08547271613642418	0.014610787280683907	-0.005614571454006387	-0.02549216676991556	0.06320985509018519	0.21889084789693508	-0.04931416761253716	0.05273731929026629	0.07410466652488808	0.199517348138728	0.09959683329480362	0.4308065057981677	0.7548046225639681
ATP8A1	CTRL	CTRL		CTRL	CTRL	0.31017590718512367	-0.1962598496987429	-0.16251671523060118	-0.016200219248073494	0.46065860449005247	-0.02626809064965399	0.0759956721013539	-0.14874544080340849	-0.03300595311723619	0.1408171158856636	-0.016805733869162676	0.9429152894937645	0.9845973986471155
ATP8B2	CTRL	CTRL		CTRL	CTRL	-0.09662225618907108	-0.07261070635747377	-0.13427967944614566	-0.10117088066423018	0.232246507115682	-0.08359502301110965	-0.40760223692661135	-0.037943052213286754	-0.1763801040503359	0.20926659377783952	-0.07520922338610574	0.5869465106244297	0.8428508964721142
ATP9A	CTRL	CTRL		CTRL	CTRL	-0.04257675073665251	-0.07953754648382311	0.11538849374898358	-0.002241934490497345	0.1396204399179048	-0.11004137146529734	-0.0038585823587220514	-0.08422829765416728	-0.06604275049272888	0.2085879601172982	-0.06380081600223153	0.6261931942049594	0.8603986083466301
ATP9B	BRAF_UP	CTRL		CTRL	BRAF_UP	0.2101000251207533	0.12110159215273156	0.14120032103048086	0.15746731276798856	0.39966836555105434	0.29386100952695793	-0.020707664548597238	0.20517898953292002	0.15944411150376026	0.20215511648955609	0.0019767987357716746	0.991964406596791	0.998413828858138
ATPAF1	CTRL	CTRL		CTRL	CTRL	0.021901830394265707	-0.004028032995698675	-0.06454617075654513	-0.015557457785992698	0.07997026519663553	-0.05473627039457196	0.09189017358506155	0.18424998014612054	0.07380129444553671	0.12174007551784655	0.0893587522315294	0.1919631870392659	0.5485957364268728
ATPAF2	CTRL	CTRL		CTRL	CTRL	0.31693113261824785	-0.20614810184769197	-0.20960266300500946	-0.03293987741148453	0.30317794493587025	0.032425969183692664	0.22764626981905636	-0.09365495132144241	0.0554724292271022	0.17202107039612632	0.08841230663858674	0.5122425566823448	0.803039659424579
ATPSCKMT	CTRL	CTRL		CTRL	CTRL	-0.15128346344913202	-0.5498992879176405	0.07820930010237659	-0.207657817088132	0.3234936667673036	-0.07809131435813024	-0.3306358672836516	0.0486512206446596	-0.12002532033237406	0.3046369550304533	0.08763249675575793	0.6644179173042097	0.8756312053243295
ATR	CTRL	CTRL		CTRL	CTRL	0.43937466890071675	0.17150055685681645	0.47523322654893796	0.36203615076882373	0.17408225914783051	0.30818352160172546	0.40024351853541573	0.3563406676230464	0.3549225692533959	0.07971389662133219	-0.007113581515427861	0.9490690402777848	0.9857576681148301
ATRAID	CTRL	CTRL		CTRL	CTRL	0.07791892181382733	-0.06551882410302451	-0.15804283515307793	-0.04854757914742503	0.13107527532983945	-0.02410672543823689	-0.07708033904539725	0.029062969446249233	-0.024041365012461634	0.059244909390022554	0.024506214134963396	0.7359780959074722	0.9081539105250171
ATRN	CTRL	CTRL		CTRL	CTRL	-0.011672880346095205	-0.3958116588481636	-0.1805299570370142	-0.196004832077091	0.3360977309891909	0.01843106963428766	-0.11629663480513494	0.23694071652979024	0.046358383786314315	0.2527541338475042	0.2423632158634053	0.18340800019733378	0.5384590317243266
ATRNL1	CTRL	CTRL		CTRL	CTRL	-0.7321474957793885	0.11825577827415049	0.11711271870861578	-0.16559299959887408	0.4912275952704189	0.03801851560654594	0.11293986092823541	0.03120600885236771	0.06072146179571635	0.2778978558980818	0.22631446139459044	0.28223994740172687	0.6379003250036599
ATRX	BRAF_UP	CTRL		CTRL	BRAF_UP	-0.04647726827076466	0.0011678602459064607	0.1711308500419498	0.04194048067236387	0.11639230151527585	0.04850832938070059	0.045918110067697776	0.11986710428469324	0.07143118124436387	0.060278151506468106	0.029490700571999998	0.4261115016718042	0.7537575082233431
ATXN1	CTRL	CTRL		CTRL	CTRL	0.2262262114773418	-0.12601182565125468	-0.09175009948422762	0.002821428780619834	0.20341668855421638	0.023730054035039683	-0.037821102111589344	0.2866092673696482	0.09083940643103285	0.21784452682863864	0.08801797765041303	0.5404926198370025	0.816595325207754
ATXN1L	CTRL	CTRL		CTRL	CTRL	0.3754784764103999	0.2170956676196269	0.11382369660822546	0.2354659468794174	0.24125414374297943	0.13242899962921406	0.12188566317682914	0.43741577175615387	0.23057681152073234	0.20887466010090971	-0.0048891353586850775	0.9749998241096719	0.9937151769231094
ATXN2	CTRL	CTRL	_sig	CTRL_sig	CTRL_sig	0.2613335690027652	0.26360669437804163	0.3646245168513703	0.2965215934107257	0.06418025343347249	0.4945383195200325	0.532225679086789	0.6296471530183656	0.552137050541729	0.16905599710798572	0.2556154571310033	0.014786522588612945	0.18605216350773057
ATXN2L	CTRL	CTRL		CTRL	CTRL	0.02385360446546446	-0.009364636194010886	0.086361179948131	0.03361671607319486	0.09726013693675738	0.0928138135877834	-0.5185296104038752	0.024718145105902093	-0.13366588390339657	0.38668025460628497	-0.16728259997659145	0.424359285630332	0.7521582018201461
ATXN3	CTRL	CTRL		CTRL	CTRL	0.2245213731002546	0.1722555455113448	0.13737865130410898	0.17805185663856948	0.12422705748779528	0.012607978097048748	0.15861670881372306	0.1979939425725482	0.12307287649443999	0.1185996752926719	-0.054978980144129476	0.4811741949522378	0.7873917380071659
ATXN7	CTRL	CTRL		CTRL	CTRL	0.16163504239653012	0.16107957346569324	0.16576397347374938	0.16282619644532426	0.1442033272662285	0.08253669435618022	0.24696458401089022	0.22091322294925794	0.18347150043877614	0.09259204652235847	0.020645303993451873	0.8032490776302201	0.9322212278591236
ATXN7L1	CTRL	CTRL		CTRL	CTRL	0.3180217851738418	0.2715778360530904	0.39344778872526837	0.3276824699840668	0.09596005343047684	0.2798067226182157	0.26472195657950526	0.35086909379078846	0.29846592432950314	0.07281462933660648	-0.02921654565456369	0.5135621039965548	0.8031188112801687
ATXN7L3	CTRL	CTRL	_sig	CTRL_sig	CTRL_sig	0.08113047656663316	0.1583841511013895	0.1394042275899967	0.12630628508600644	0.069724924415742	0.20433430464663221	0.29218425999038167	0.35390606798635954	0.2834748775411245	0.0989671105797135	0.15716859245511805	0.029909618778794562	0.24724364045751596
ATXN7L3B	CTRL	CTRL		CTRL	CTRL	0.14652072070067834	0.20392891444923741	0.19639758377714459	0.1822824063090201	0.15234762125668996	0.2532012393225938	0.37262920813798717	0.3360026003162062	0.3206110159255957	0.0659480877569165	0.13832860961657562	0.12268707392003617	0.45301597506583824
AUH	BRAF_UP	CTRL		CTRL	BRAF_UP	-0.014216739088826785	0.08822592331151799	-0.05724470974546761	0.005588158159074534	0.21652241923051765	0.0018323895152979677	-0.03230460618658871	0.1445377630665972	0.038021848798435495	0.09450704305794946	0.03243369063936096	0.7861669628219811	0.9254164836106962
AUP1	CTRL	CTRL		CTRL	CTRL	0.06300331919619134	0.06886332281975191	0.20514749615338335	0.1123380460564422	0.13884086693638323	0.1211048596812148	0.12244185155626158	0.06078833509298005	0.10144501544348547	0.049939984539166545	-0.010893030612956718	0.8848531293720381	0.9622898928296786
AURKA	BRAF_DOWN	CTRL	_sig	CTRL_sig	BRAF_DOWN_sig	0.3354301200817035	0.3059866406908358	0.42923595600724157	0.35688423892659366	0.09739109787275038	0.6092036266812331	0.5759361486456273	0.6779681816141157	0.621035985646992	0.07228477065028535	0.2641517467203984	9.195031846667756e-4	0.06666597750948786
AURKAIP1	CTRL	CTRL		CTRL	CTRL	0.020969904395424087	0.04611333994242256	0.10781238490677593	0.05829854308154086	0.0676066833711388	0.11441914524628874	0.16653166787571166	0.0864010932101438	0.12245063544404808	0.04849327480654066	0.06415209236250721	0.15335495644762298	0.49614250979747426
AURKB	BRAF_DOWN	CTRL	_sig	CTRL_sig	BRAF_DOWN_sig	0.3784407278029696	0.41232743725149296	0.453556115657282	0.4147747602372482	0.13835680563287311	0.7893020875648924	0.6804220895098672	0.6572867458881886	0.7090036409876493	0.10181258234859925	0.29422888075040116	0.006869645075293567	0.1358739162402188
AVEN	CTRL	CTRL		CTRL	CTRL	0.23404269498226143	0.11709037399958527	0.029872469310602508	0.12700184609748305	0.16379651765848954	0.5911391378693197	0.10104101530146851	0.19246133576304444	0.29488049631127755	0.37703052737051085	0.1678786502137945	0.40005728621287406	0.7348808102707934
AVL9	CTRL	CTRL	_sig	CTRL_sig	CTRL_sig	0.22123747568050145	0.1671335636028928	0.13577342479306512	0.1747148213588198	0.06261458446817351	0.3202561810153641	0.2633075350183016	0.349149582848576	0.31090443296074727	0.06255949482123	0.1361896116019275	0.017444864415544693	0.19883997432477055
AVPI1	CTRL	CTRL		CTRL	CTRL	0.5963554143701494	0.48568173656282554	0.5812288285456945	0.5544219931595564	0.11355856153843272	0.7678024444140161	0.8616318751495353	0.5750132307668153	0.7348158501101223	0.16501519632018208	0.18039385695056578	0.1417936240594703	0.47917983400190595
AXIN1	CTRL	CTRL	_sig	CTRL_sig	CTRL_sig	0.05814661977386121	0.5061347018854331	0.2424472992104883	0.26890954028992753	0.2362505683742912	0.36147348527375467	0.5977593086435844	1.134358792703958	0.697863862207099	0.4173345609435386	0.4289543219171715	0.040573048072494476	0.28816151238326015
AXL	CTRL	CTRL		CTRL	CTRL	0.3494804588834231	-0.10413980448756822	0.07339469136603757	0.10624511525396416	0.229575490673322	0.09536569374628043	0.05268122837846998	0.010113889641278857	0.05272027058867643	0.07270494912728695	-0.05352484466528774	0.6373641802813645	0.8649516759800138
AZI2	CTRL	CTRL		CTRL	CTRL	0.20124865391647584	0.1210497697253169	0.12417592312811443	0.14882478225663573	0.18597693565135598	0.26285133786017956	0.14259603754335656	0.21771865539376456	0.2077220102657669	0.09516297926238904	0.058897228009131164	0.5208765632183776	0.80704115501543
AZIN1	CTRL	CTRL		CTRL	CTRL	0.06272018344985346	-0.06943506873988561	-0.08022098202780906	-0.0289786224392804	0.12407061006577609	0.057712988606034715	-0.13796177399429813	0.0836630422921574	0.0011380856346313306	0.16631443457252906	0.03011670807391173	0.7378031877404849	0.9087267682259895
[truncated: 9,181 more rows]

## Sheet: Fig3_CC_peaks
gene	start	end	peak_number	peak_score
[truncated: 1,281 more rows]

[truncated: 9 more sheets: Fig3_TC_peaks, Fig3_permutation_stats_peaks, Fig4_-Q_TDD_table, Fig4_CTU2_TDD_table, Fig4_permutation_stats_-Q_peaks, Fig4_DESeq_siCTU2_VS_siGL2, Fig4_DESeq_siEPRS1-Q_VS_siGL2, Fig4_DESeq_siGL2-Q_VS_siGL2, Fig5_DESeq_MAPKi_2D_VS_DMSO]
