# Supplementary material for: Metabolism-dependent secondary effect of anti-MAPK cancer therapy on DNA repair
Source: NAR Cancer. 2024 Apr 30;6(2):zcae019. doi: 10.1093/narcan/zcae019 (PMC11059277; doi:10.1093/narcan/zcae019)
Supplement: zcae019_Supplemental_Files [file zcae019_supplemental_files.zip › Table_S2-revised.xlsx]

## Sheet: siRNA
siRNA	sequence
siCTU2#1	CUAUCAAGCUCAUGACCAAdTdT
siCTU2#2	GCGUGAACAUGAAGGACUUdTdT
siEPRS1#1	GGAAACUGAUCAUGAGAUUdTdT
siEPRS1#2	GGAUGAUACUCCUGCUGAAdTdT
siGL2	CGUACGCGGAAUACUUCGAdTdT

## Sheet: primers
primer	sequence
AHR-e5-F1	CCATACCGAAGACCGAGCTG
AHR-e6-R1	TGGAGGAATCTGGTCTGGGT
ATAD5-e7-F1	GCGCTGGATGTGTACAATGC
ATAD5-e8-R1	AGAGAGGACAAGAGGGTGGT
BIRC5-e2-F1	GAGGCTGGCTTCATCCACTG
BIRC5-e2-R1	ATGGGGTCGTCATCTGGCT
BLM-e3-F1	CGTCACTCAGCCAGAACACT
BLM-e4-R1	AGGTGTTTTTGCTACTGACACA
BUBIB-e6-F1	CCACAACGAAGCACACTAGC
BUBIB-e7-R1	TGGAGTCCTCTGTTCTGGCT
CDC20-e2-F1	AAAGCCAAGGAAGCCGCA
CDC20-e3-R1	GCCAGGTTTGCTAGGAGTGG
CDCA8-e4-F1	GCAGAAGCTATTCAGACACCC
CDCA8-e6-R1	TCTTGGATGGAGGACACCTTT
CDK1-e3-F1	AGTGAAGAGGAAGGGGTTCC
CDK1-e4-R1	AACCTGGAATCCTGCATAAGC
CDKN3-e5-F1	ATCCAATCGCAGATGGAGGG
CDKN3-e7-R1	TCTCCCAAGTCCTCCATAGCA
CENPE-e8-F1	AGCAGAGAGAAGGGTGAACC
CENPE-e9-R1	GCCTGTTTGAGCAGCTCTTT
CHAF1B-e3-F1	AAAGCCGTCAATGTTGTGCG
CHAF1B-e4-R1	GACAGCATCATCTCCTCCCG
CHEK2-e10-F1	TGGCTTTCGAGAGGAAAACATG
CHEK2-e11-R1	TCAACATTGAGAGCTGGGTC
CIT-e2-F1	CCTCCAGGCTGAATCTGTTCT
CIT-e3-R1	TCATCAGAGCAGGCTGACTG
CKS1B-e2-F1	TGGAGGAATCTTGGCGTTCA
CKS1B-e3-R1	TGGTTTCTTGGGTAGTGGGC
CKS2-e2-F1	TGGAGGAGACTTGGTGTCCA
CKS2-e3-R1	TGATCTTTTGGAAGAGGTCGTC
CTU2_1_F	GGACACTGACTGCCAAGGAG
CTU2_1_R	TTGGTCATGAGCTTGATAGCC
DLGAP5-e16-F1	GAAGATGCTCAGTGTCCTGGA
DLGAP5-e17-R1	CATCTGCTACTCCACCAGCA
DSCC1-e2-F1	CCGGACCAGTTGAAGAAGGA
DSCC1-e3-R1	GCTTCTTTAACTTGGGTCTACG
ECT2-e22-F1	TCACCTAATGCCTCTTTCTCAG
ECT2-e23-R1	CTCTGTTGGTGGCCTCACAA
EPRS1-e5-F1	CAACAACCAAAGCTCGAGTGG
EPRS1-e7-R1	GCTTTTGCATGCCCAATGTG
EXO1-e13-F1	CACAGTCCCAGGAAAGTGGA
EXO1-e14-R1	CGTAGCTTGGAGGTCTGGTC
FABP5-F1	GGCCAAGCCAGATTGTATCA
FABP5-R1	TCTCTCCCAGGGTACAAGAAA
GAPDH_F	CTATAAATTGAGCCCGCAGC
GAPDH_R	AGAAGATGCGGCTGACTGTC
GMNN-e4-F1	CAGCCCTGGGGTTATTGTCC
GMNN-e5-R1	TACAGCGCCTTTCTCCGTTT
GOT2-e8-F1	ATAAGGATGCCTGGGCTGTG
GOT2-e9-R1	GGCTTCATCCGCATCTTTGC
GSTP1-F1	CTCAAAGCCTCCTGCCTATAC
GSTP1-R1	GTTGGTGTAGATGAGGGAGATG
HAUS6-e11-F1	ACCAATGTCTCCGCTTTCGT
HAUS6-e12-R1	CACTGTCTCCTCTGCAACCA
HELLS-e18-F1	TGGATCGAATGCTGCCAGAA
HELLS-e19-R1	GACCCATCAAGCCTGCTGAA
HJURP-e8-F1	CCTCAGATGGGGTGGACAAC
HJURP-e9-R1	TCCATCCTGTAAGACGTGTTC
KIF20B-e4-F1	AGCCTCAATGCATCCTTGGT
KIF20B-e5-R1	TTCTGTGTAGTTGCTGGGCC
KIF22-e10-R1	AGCTTAACAGGTCCCAAGGC
KIF22-e9-F1	GACACAGTCTCCGCACTCAA
KIF2C-e13-F1	GAGACCTCTCTGGGAAAGCC
KIF2C-e14-R1	AGACTTCCAGGCCCAACTTC
KNSTRN-e5-F1	AGAAGCCGTCAACAAGCAGT
KNSTRN-e6-R1	AAGGCCCTTGCTCTCCAAAA
LIMK1-F1	GTGTCTAGGTAGCAACAGGTATC
LIMK1-R1	AAGACCCAAAGCGAGAGAAG
LRP12-F1	CCTGGAGTAAGGCCAAGTAATC
LRP12-R1	AGCCTCATCATCACTCGTTTC
MAD2L1-e4-F1	AGACAGATCACAGCTACGGTG
MAD2L1-e5-R1	CCCGACTCTTCCCATTTTTCA
MCM10-e13-F1	AAGCAGCGGATGTTGGAGAT
MCM10-e14-R1	CAGGGGGCTGTCTTGATGAA
MCM8-e5-F1	CCTGAGAAAACCTTGGCTTGC
MCM8-e6-R1	TAGACAATCCTTCCTGGGCT
MGAT5-F1	CCCTCCTTTGACCCTAAGAATAAG
MGAT5-R1	CCCTCCCACCCGAATAAATAAG
MIS18BP1-e3-F1	GCCAGCAGGAAAAGAAAGCA
MIS18BP1-e4-R1	GTCTTGTTTCGGGCTTCTACA
MSH2-e5-F1	GCAGTCAGAGCCCTTAACCT
MSH2-e6-R1	TGAGAGGCTGCTTAATCCACT
MSH6-e4-F1	GGCAGTTTGTGATGAGCCCT
MSH6-e5-R1	TCGCCTAGATCCTTGTGTCT
MTREX-e14-F1	GCCACGGAGACCTTTGCTAT
MTREX-e15-R1	CTTCCAGCACGACCAGACAT
NASP-e10-R1	TCCGAGTTTAAGATGTGCCTG
NASP-e9-F1	TGAGGAGGAGGAGATTGGGA
NCAPG-e18-F1	CAGGATGCCACCTTGACTACA
NCAPG-e19-R1	GACTTTGATGCTTGGGTTGCT
NDC80-e4-F1	ATCAAGGACCCGAGACCACT
NDC80-e5-R1	ACAGAGGGAGCTTGTAGAGA
NEDD9-e10-R1	GGCCTTCCAGCTTGTCTCAT
NEDD9-e9-F1	ACATCCCGCCTACAAAAGGG
NEK2-e2-F1	TGAAGGAGGGGATCTGGCTA
NEK2-e3-R1	CCATCACTTCGTCTGTGGCA
NPM1-e5-F1	GGGGGCTTTGAAATAACACCA
NPM1-e6-R1	TCACATCCTCCTCCTCTTCA
NUF2-e3-F1	AGCCTGAAGTCTTGCACATGA
NUF2-e4-R1	TGCTGAATGGTAAGAAGCCTT
ORC3-F1	CACCTCTTCTCTTCCCAAGTATC
ORC3-R1	GATGCATACTCCTCTGAATCCC
POLR1F-F1	GGGCAGAAGCTTATGGGTATAG
POLR1F-R1	TGACAACTGCTCAGGTTTAGG
PPP1CC-e3-F1	TGAATGTGCCAGCATCAACAG
PPP1CC-e4-R1	TGGCTGCTATCGGTAAACAGT
RAD18-e6-F1	TTGTCCTGTTTGCGGGGTTA
RAD18-e7-R1	GCAGCGGCTTCCTTTTGTG
RASEF-F1	AGGATGACAGCAGATCCATTAC
RASEF-R1	CCTGCACTGTAACTCTCCATAG
RFC1-e7-F1	GAAGCCATCGCCAAGCAATT
RFC1-e9-R1	TTTCTCCCGCTTCTGTGTCC
RFC4-e5-F1	TGTGTCAGGAAGTCGCTCAG
RFC4-e6-R1	ACAGAATCGGGTGGTTTTCGA
RIF1-e10-R1	GGATGGAACTCAAAGGCTGC
RIF1-e9-F1	ATTTCGTAGTGGAGCACCCA
RRM1-e7-F1	GGTTTACTCATGCTTCGCCC
RRM1-e9-R1	TGCCTTCAATGCTGTCATCT
SGO1-e4-F1	AGTAGAACCTGCTCAGAACCA
SGO1-e5-R1	TCTTCAAGAGGAATTTGCGGT
SMC3-e15-F1	AGAGCAGCAACAGGAAAGGC
SMC3-e16-R1	GCCATTTTGAACATGCGGGT
SMC4-e6-F1	TGGTTGTGGACGGCTAAATGA
SMC4-e7-R1	AGGCATCCTTTTCCTTTTCCA
SPAG5-e12-F1	CATACCCATTGTGCCCAGGA
SPAG5-e13-R1	CAGTTCTGCCTGCATGTGTT
TACC3-e10-R1	GGTCCACTATAGGTCCGGTG
TACC3-e9-F1	GGAGTTCGATTTCTTGGGAGC
TICRR-e20-F1	ACGAAGAGGTGTTTGTTTCCG
TICRR-e21-R1	TCTGGGGTCTTTGCTCTGAG
TIMELESS-e10-R1	CCTTTTTCGGCTGCTTTCCC
TIMELESS-e9-F1	AGGCATTCTCGATTTGGGGG
TOPBP1-e3-F1	TGTGACCCTTTTAGTGGCGT
TOPBP1-e4-R1	ATCGCTGGTGGTGCATACAA
TPX2-e17-F1	ACCTTTCTGCTTGGAGACTGA
TPX2-e18-R1	AGATGACGGTGTTTGGACGA
UBE2C-e5-F1	GGCGATAAAGGGATTTCTGCC
UBE2C-e6-R1	ACTGGGGAACTCTAGCGAGA
UCHL5-e5-F1	TGTACCCACCAGGATGTCCA
UCHL5-e6-R1	GCTGTCTGGCGAAACTGTTG
XRCC2-e1-F1	TGGCGGGAAAGTTGAGTCTC
XRCC2-e4-R1	TTTCCTGTTCCTTCTGGGCC

## Sheet: antibodies
gene	ref
BIRC5	10508-1-AP
BUB1B	11504-2-AP
CDC20	10252-1-AP
CDK1	19532-1-AP
CHEK2	13954-1-AP
CIT	20033-1-AP
CTU2	23337-1-AP
DLGAP5	12038-1-AP
EPRS1	25307-1-AP
EXO1	16253-1-AP
gamma-H2AX	ab81299
GMNN	10802-1-AP
GOT2	14800-1-AP
HJURP	15283-1-AP
MAD2L1	10337-1-AP
MCM8	16451-1-AP
MSH2	15520-1-AP
MTREX	12719-2-AP
NASP	11323-1-AP
RAD18	18333-1-AP
RFC1	19159-1-AP
RIF1	30119-1-AP
RRM1	10526-1-AP
SMC3	14185-1-AP
TIMELESS	14421-1-AP
GAPDH	sc-32233
